# Supplementary material for: The effectiveness of mulligan mobilization with movement (MWM) on outcomes of patients with ankle sprain: a systematic review and meta-analysis
Source: BMC Sports Sci Med Rehabil. 2025 Apr 29;17:105. doi: 10.1186/s13102-025-01121-6 (PMC12042638; doi:10.1186/s13102-025-01121-6)
Supplement: Supplementary file 2 — Supplemantary Material 2. [file 13102_2025_1121_MOESM2_ESM.xlsx]

## Sheet: Intro
							V9 update:
							*Add a new button in Summary tab to synchronize results between Results and Summary tabs
							V8 update:
							*Added judgement-level comment in the summary table
							*Removed "Double click on this column…" label in the comments after enter
							*Corrected spelling mistakes

## Sheet: Results
Basic information													Domain 1. Randomization process										Domain 2. Deviations from intended interventions																		Domain 3. Mising outcome data
Time	Unique ID	Assessor	Study ID	Reference	Experimental	Comparator	Outcome	Results	Aim	Effect of adhering to intervention?	Weight	Sources	1.1	1.2	Note for 1.1&1.2	1.3	Note for 1.3	1.0 Algorithm result	1.0 Assessor's Judgement	1.0 General note	1.0 Optional Question	1.0 Note for optional question	2.1	2.2	Note for 2.1&2.2	2.3	Note for 2.3	2.4	Note for 2.4	2.5	Note for 2.5	2.6	Note for 2.6	2.7	Note for 2.7	2.0 Algorithm result	2.0 Assessor's Judgement	2.0 General Notes	2.0 Optional Question	2.0 Note for optional question	3.1	Note for 3.1	3.2	Note for 3.2	3.3	Note for 3.3&3.4	3.4	Note for 3.4 (not use)	3.0 Algorithm result
2025/02/12 15.00	1		Gogate 2020				Ankle ROM		assignment to intervention (the 'intention-to-treat' effect)	NA	1		Y	Y		N		Low	Low	The study used a computer-generated randomization sequence prepared by an independent statistician and allocation was concealed in sequentially numbered opaque sealed envelopes			N	N		NA		NA		NA		Y		NA		Low	Low	The study employed blinding of participants and assessors, and participants were instructed not to reveal group identity. The intervention followed a rigorous protocol, ensuring adherence_x000D_			Y		NA		NA		NA		Low
2025/02/12 13.16	2		Norouzi 2021				Ankle ROM		assignment to intervention (the 'intention-to-treat' effect)	NA	1		Y	Y		N		Low	Low	The study mentions that participants were randomly assigned to one of the two groups using sealed envelopes containing numbers from 1 to 40. The use of sealed envelopes for allocation is a good method to ensure allocation concealment, which reduces the risk of selection bias.			N	Y		N		NA		NA		Y		NA		Low	Low	The study was described as double-blind, meaning neither the participants nor the evaluator were aware of the intervention type. However, the therapist delivering the intervention was not blinded, which could introduce performance bias.			PY		NA		NA		NA		Low
2025/02/12 13.25	3		Simsek 2018				Pain intensity (VAS)		assignment to intervention (the 'intention-to-treat' effect)	NA	1		NI	NI		N		Some concerns	Some concerns	The study states that randomization was performed but does not provide details about the method of random sequence generation or allocation concealment. This lack of transparency introduces potential selection bias.			PY	PY		N		NA		NA		Y		NA		Low	Low	The study followed a clear protocol for intervention application (fibular taping technique), and participants were assessed using standardized outcome measures. There is no indication that deviations occurred. In addition, the study does not mention whether participants or therapists were blinded to the intervention. Given that the intervention involves taping, it is unlikely that participants we…			Y		NA		NA		NA		Low
2025/02/12 13.45	4		Nguyen 2020				Ankle ROM		assignment to intervention (the 'intention-to-treat' effect)	NA	1		Y	Y		N		Low	Low	The study used computer-generated randomization, and allocation concealment was maintained using opaque sealed envelopes			N	Y		N		NA		NA		Y		NA		Low	Low	Participants and healthcare providers were blinded to the assigned interventions. There were no reported protocol deviations affecting the primary outcome._x000D_ _x000D_ _x000D_ _x000D_ _x000D_			Y		NA		NA		NA		Low
2025/02/12 13.58	5		Nguyen 2021				Ankle ROM		assignment to intervention (the 'intention-to-treat' effect)	NA	1		Y	NI		N		Some concerns	Some concerns	The study used an independent operator to randomize participants into two groups (MWM or Sham) using a randomized sequence generated via Excel 2010.			N	Y		N		NA		NA		Y		NA		Low	Low	Participants were kept blinded to their group allocation throughout the experiment​ A non-blinded physiotherapist applied the interventions, but a blinded postgraduate physiotherapist supervised all outcome measurements.			Y		NA		NA		NA		Low
2025/02/12 14.16	6		Collins 2004				Ankle ROM		assignment to intervention (the 'intention-to-treat' effect)	NA	1		NI	NI		N		Some concerns	Some concerns	The study states that it was a double-blind randomized controlled trial, but it does not provide details on the method of random sequence generation or allocation concealment. Without this information, the potential for selection bias cannot be ruled out.			N	N		NA		NA		NA		Y		NA		Low	Low	The intervention (Mulligan’s mobilization with movement) and placebo conditions were properly administered, and patients in both groups followed the intended treatments. There were no reported deviations from the assigned interventions.			Y		NA		NA		NA		Low
2025/02/12 14.35	7		Alves 2018				Peroneus Longus Latency Time		assignment to intervention (the 'intention-to-treat' effect)	NA	1		Y	NI		N		Some concerns	Some concerns	The study used block randomization to assign participants to either the Mulligan taping or placebo taping condition. The randomization was performed using software (Randomizer.org).			N	Y		PY		PY		Y		Y		NA		Some concerns	Some concerns	The study was a crossover trial, and participants received both interventions (Mulligan taping and placebo taping) in a randomized order. The investigators and participants were blinded to the intervention type for postural control and latency time measurements, but blinding was not possible for functional performance tests. _x000D_ While blinding was maintained for some outcomes, the lack of bli…			Y		NA		NA		NA		Low
2025/02/12 14.24	8		Cruz-Diaz 2014				Ankle ROM		assignment to intervention (the 'intention-to-treat' effect)	NA	1		Y	Y		N		Low	Low	The study used computer-generated randomization to allocate participants to intervention, placebo, or control groups. Allocation was concealed using sealed opaque envelopes and was conducted by an independent administrator who was not involved in eligibility assessment or treatment			N	N		NA		NA		NA		Y		NA		Low	Low	Both participants and investigators were blinded to group allocation. Patients and therapists were instructed not to discuss treatment, and all groups received similar levels of attention. No deviations from protocol were reported that would affect the validity of the results​.			Y		NA		NA		NA		Low
2025/02/12 14.48	9		Shadegani 2023				Peroneus Longus Latency Time		assignment to intervention (the 'intention-to-treat' effect)	NA	1		Y	Y		N		Low	Low	The study used a web-based randomization system for random sequence generation, ensuring that allocation was not predictable.			Y	N		N		NA		NA		Y		NA		Low	Low	Blinding of participants was not implemented, which may have influenced their behavior and engagement with the intervention. However, outcome assessors were blinded, reducing performance bias.			Y		NA		NA		NA		Low
2025/02/12 14.48	10		Reid 2007				Ankle ROM		assignment to intervention (the 'intention-to-treat' effect)	NA	1		Y	NI		N		Some concerns	Some concerns	The study used random assignment from a random numbers table to allocate participants to treatment groups. However, the method of allocation concealment was not explicitly stated, raising concerns about potential selection bias.			N	Y		N		NA		NA		Y		NA		Low	Low	The study was single-blinded, ensuring that outcome assessors were blinded to treatment allocation. Participants were not aware of whether they received the true mobilization or the sham treatment. However, the primary investigator (PI) delivering the intervention was not blinded, introducing potential bias.			Y		NA		NA		NA		Low
2025/02/12 12.54	11		Gogate 2020				Y Balance test		assignment to intervention (the 'intention-to-treat' effect)	NA	1		Y	Y		N		Low	Low				N	N		NA		NA		NA		Y		NA		Low	Low				Y		NA		NA		NA		Low
2025/02/12 13.13	12		Gogate 2020				Pain Pressure Threshold		assignment to intervention (the 'intention-to-treat' effect)	NA	1		Y	Y		N		Low	Low				N	N		NA		NA		NA		Y		NA		Low	Low				Y		NA		NA		NA		Low
2025/02/12 15.01	13		Norouzi 2021				Pain intensity (VAS)		assignment to intervention (the 'intention-to-treat' effect)	NA	1		Y	Y		N		Low	Low				N	Y		N		NA		NA		Y		NA		Low	Low				Y		NA		NA		NA		Low
2025/02/12 13.33	14		Simsek 2018				Ankle ROM		assignment to intervention (the 'intention-to-treat' effect)	NA	1		NI	NI		N		Some concerns	Some concerns				PY	PY		N		NA		NA		Y		NA		Low	Low				Y		NA		NA		NA		Low
2025/02/12 13.42	15		Simsek 2018				SEBT		assignment to intervention (the 'intention-to-treat' effect)	NA	1		NI	NI		N		Some concerns	Some concerns				PY	PY		N		NA		NA		Y		NA		Low	Low				Y		NA		NA		NA		Low
2025/02/12 13.51	16		Nguyen 2020				Pain intensity (VAS)		assignment to intervention (the 'intention-to-treat' effect)	NA	1		Y	Y		N		Low	Low				N	Y		N		NA		NA		Y		NA		Low	Low				Y		NA		NA		NA		Low
2025/02/12 13.56	17		Nguyen 2020				Stiffness perception		assignment to intervention (the 'intention-to-treat' effect)	NA	1		Y	Y		N		Low	Low				N	Y		N		NA		NA		Y		NA		Low	Low				Y		NA		NA		NA		Low
2025/02/12 14.58	18		Nguyen 2021				Y Balance test		assignment to intervention (the 'intention-to-treat' effect)	NA	1		Y	NI		N		Some concerns	Some concerns				N	Y		N		NA		NA		Y		NA		Low	Low				Y		NA		NA		NA		Low
2025/02/12 14.09	19		Nguyen 2021				Pain intensity (VAS)		assignment to intervention (the 'intention-to-treat' effect)	NA	1		Y	NI		N		Some concerns	Some concerns				N	Y		N		NA		NA		Y		NA		Low	Low				Y		NA		NA		NA		Low
2025/02/12 15.03	20		Nguyen 2021				Stiffness Perception		assignment to intervention (the 'intention-to-treat' effect)	NA	1		Y	NI		N		Some concerns	Some concerns				N	Y		N		NA		NA		Y		NA		Low	Low				Y		NA		NA		NA		Low
2025/02/12 14.21	21		Collins 2004				Pain presuure threshold		assignment to intervention (the 'intention-to-treat' effect)	NA	1		NI	NI		N		Some concerns	Some concerns				N	N		NA		NA		NA		Y		NA		Low	Low				Y		NA		NA		NA		Low
2025/02/12 14.33	22		Cruz-Diaz 2014				SEBT		assignment to intervention (the 'intention-to-treat' effect)	NA	1		Y	Y		N		Low	Low				N	N		NA		NA		NA		Y		NA		Low	Low				Y		NA		NA		NA		Low
[truncated: 35 more columns]

## Sheet: Summary
1		Gogate 2020				Ankle ROM		assignment to intervention (the 'intention-to-treat' effect)	NA	1	Low	The study used a computer-generated randomization sequence prepared by an independent statistician and allocation was concealed in sequentially numbered opaque sealed envelopes	Low	The study employed blinding of participants and assessors, and participants were instructed not to reveal group identity. The intervention followed a rigorous protocol, ensuring adherence_x000D_	Low	All participants completed the six treatment sessions, with minimal loss to follow-up, and an intention-to-treat analysis was performed​.	Low	A blinded physiotherapist assessed outcomes at baseline, post-treatment, 1 month, and 6 months. Validated tools (NRS, FADI) were used._x000D_ _x000D_ _x000D_	Some concerns	The specific registration number is not available.	Some concerns
2		Norouzi 2021				Ankle ROM		assignment to intervention (the 'intention-to-treat' effect)	NA	1	Low	The study mentions that participants were randomly assigned to one of the two groups using sealed envelopes containing numbers from 1 to 40. The use of sealed envelopes for allocation is a good method to ensure allocation concealment, which reduces the risk of selection bias.	Low	The study was described as double-blind, meaning neither the participants nor the evaluator were aware of the intervention type. However, the therapist delivering the intervention was not blinded, which could introduce performance bias.	Low	The study had a relatively low dropout rate. Out of 40 participants, 4 were excluded before grouping, and 6 dropped out during the intervention (3 from the Maitland group and 3 from the Mulligan group). The final analysis included 33 participants, with no missing outcome data reported.The study used an intention-to-treat analysis, which further mitigates the risk of bias.	Low	The outcome assessor was blinded to the treatment allocation, which reduces the risk of detection bias._x000D_ The primary outcomes (range of motion) were measured using validated tools (Weight Bearing Lunge Test for range of motion)._x000D_ The WBLT is a well-established, objective measure that minimizes subjective bias by providing quantifiable, reproducible results.	Low	The study protocol was registered prospectively (IRCT20190108042292N2), and the outcomes were pre-specified. This reduces the risk of selective reporting.	Low					Total number of study = 22
3		Simsek 2018				Pain intensity (VAS)		assignment to intervention (the 'intention-to-treat' effect)	NA	1	Some concerns	The study states that randomization was performed but does not provide details about the method of random sequence generation or allocation concealment. This lack of transparency introduces potential selection bias.	Low	The study followed a clear protocol for intervention application (fibular taping technique), and participants were assessed using standardized outcome measures. There is no indication that deviations occurred. In addition, the study does not mention whether participants or therapists were blinded to the intervention. Given that the intervention involves taping, it is unlikely that participants we…	Low	No major loss to follow-up was reported. The results include data from all 26 participants, and no selective exclusion of data was noted.	Some concerns	The primary outcomes (pain) were measured using validated tools (VAS). However, pain is a subjective measure, and the lack of blinding of the assessor could influence the results.	Some concerns	While the study presents results for all planned outcomes, no trial registration or protocol reference was found, making it unclear whether all pre-specified outcomes were reported.	Some concerns						50	95.5	100	59.1	31.8	9.1
4		Nguyen 2020				Ankle ROM		assignment to intervention (the 'intention-to-treat' effect)	NA	1	Low	The study used computer-generated randomization, and allocation concealment was maintained using opaque sealed envelopes	Low	Participants and healthcare providers were blinded to the assigned interventions. There were no reported protocol deviations affecting the primary outcome._x000D_ _x000D_ _x000D_ _x000D_ _x000D_	Low	All randomized participants were included in the intention-to-treat analysis. Dropout rates were minimal, and missing data were handled appropriately.	Low	Outcome assessors were blinded, and validated measurement tools were used to collect data. The ankle dorsiflexion range of motion (ROM) was measured using the Weight Bearing Lunge (WBL) test, which is an objective, tool-based assessment rather than a subjective patient-reported measure.	Some concerns	All planned outcomes were reported without evidence of selective reporting. However, no trial registration number found in a recognized clinical trial registry.	Some concerns						50	4.5	0	40.9	68.2	90.9
5		Nguyen 2021				Ankle ROM		assignment to intervention (the 'intention-to-treat' effect)	NA	1	Some concerns	The study used an independent operator to randomize participants into two groups (MWM or Sham) using a randomized sequence generated via Excel 2010.	Low	Participants were kept blinded to their group allocation throughout the experiment​ A non-blinded physiotherapist applied the interventions, but a blinded postgraduate physiotherapist supervised all outcome measurements.	Low	No participants were lost to follow-up in either group.	Low	The same blinded physiotherapist assessed all outcomes​. Measures such as dorsiflexion ROM, pain scales, and balance tests were used, reducing the risk of bias. The ankle dorsiflexion range of motion (ROM) was measured using the Weight Bearing Lunge (WBL) test, which is an objective, tool-based assessment rather than a subjective patient-reported measure.	Low	The study was registered on ClinicalTrials.gov (NCT03948503). In addition, No evidence suggests selective reporting of outcomes.	Some concerns						0	0	0	0	0	0
6		Collins 2004				Ankle ROM		assignment to intervention (the 'intention-to-treat' effect)	NA	1	Some concerns	The study states that it was a double-blind randomized controlled trial, but it does not provide details on the method of random sequence generation or allocation concealment. Without this information, the potential for selection bias cannot be ruled out.	Low	The intervention (Mulligan’s mobilization with movement) and placebo conditions were properly administered, and patients in both groups followed the intended treatments. There were no reported deviations from the assigned interventions.	Low	The study did not report missing data that could affect the outcome. No participants were lost to follow-up, and the results include data from all enrolled participants.	Low	The WBL test provides an objective, standardized, and reliable method for assessing ankle dorsiflexion ROM. Since it is based on a measurable distance rather than subjective patient feedback, it minimizes bias and ensures accurate results.	Some concerns	There is no mention of a trial registration or pre-specified protocol. This makes it unclear whether all outcomes were reported as planned or if selective reporting occurred.	Some concerns
7		Alves 2018				Peroneus Longus Latency Time		assignment to intervention (the 'intention-to-treat' effect)	NA	1	Some concerns	The study used block randomization to assign participants to either the Mulligan taping or placebo taping condition. The randomization was performed using software (Randomizer.org).	Some concerns	The study was a crossover trial, and participants received both interventions (Mulligan taping and placebo taping) in a randomized order. The investigators and participants were blinded to the intervention type for postural control and latency time measurements, but blinding was not possible for functional performance tests. _x000D_ While blinding was maintained for some outcomes, the lack of bli…	Low	The study reported no significant missing data, and all participants completed the study. However, one participant did not complete the 15-second unipedal stance test, which was excluded from the analysis for that specific outcome.	Some concerns	The assessor for peroneus longus latency time was blinded, but the functional performance assessor was not, leading to possible measurement bias.	Some concerns	The study protocol was not explicitly mentioned, but the outcomes reported align with the methods described. The statistical analysis plan was appropriate, and no selective reporting was evident.	Some concerns					Total number of study = 0
8		Cruz-Diaz 2014				Ankle ROM		assignment to intervention (the 'intention-to-treat' effect)	NA	1	Low	The study used computer-generated randomization to allocate participants to intervention, placebo, or control groups. Allocation was concealed using sealed opaque envelopes and was conducted by an independent administrator who was not involved in eligibility assessment or treatment	Low	Both participants and investigators were blinded to group allocation. Patients and therapists were instructed not to discuss treatment, and all groups received similar levels of attention. No deviations from protocol were reported that would affect the validity of the results​.	Low	The study reported intent-to-treat (ITT) analysis and used expectation-maximization (EM) imputation for missing values.	Low	The WBL test provides an objective, standardized, and reliable method for assessing ankle dorsiflexion ROM. Since it is based on a measurable distance rather than subjective patient feedback, it minimizes bias .	Some concerns	While the study followed a pre-specified statistical plan, it is unclear if all planned outcomes were reported in full. There is no mention of a pre-registered protocol, which makes it difficult to confirm if selective outcome reporting was avoided​.	Some concerns
9		Shadegani 2023				Peroneus Longus Latency Time		assignment to intervention (the 'intention-to-treat' effect)	NA	1	Low	The study used a web-based randomization system for random sequence generation, ensuring that allocation was not predictable.	Low	Blinding of participants was not implemented, which may have influenced their behavior and engagement with the intervention. However, outcome assessors were blinded, reducing performance bias.	Low	An intention-to-treat (ITT) analysis was performed, which helps reduce bias from participant dropout​.	Low	Outcome assessors were blinded, reducing the likelihood of measurement bias.The study used validated measurement tools, minimizing subjective influence.The study used electromyography (EMG) and force platform data, which are less prone to subjective bias.	Low	The study was registered in a clinical trial registry (IRCT20210224050481N1)​.There was no evidence of selective reporting, as all pre-specified outcomes appeared to be reported.	Low
10		Reid 2007				Ankle ROM		assignment to intervention (the 'intention-to-treat' effect)	NA	1	Some concerns	The study used random assignment from a random numbers table to allocate participants to treatment groups. However, the method of allocation concealment was not explicitly stated, raising concerns about potential selection bias.	Low	The study was single-blinded, ensuring that outcome assessors were blinded to treatment allocation. Participants were not aware of whether they received the true mobilization or the sham treatment. However, the primary investigator (PI) delivering the intervention was not blinded, introducing potential bias.	Low	Only two participants (out of 25) dropped out, one due to an ankle re-sprain and another due to relocation. The dropout rate was minimal (8%), and the missing data were unlikely to impact the results significantly.	Low	Outcome measurement was performed using a validated weight-bearing lunge test, ensuring objective assessment. The same examiner assessed dorsiflexion for each participant, maintaining measurement consistency. The assessors were blinded to group allocation, reducing the risk of detection bias. The ankle dorsiflexion range of motion (ROM) was measured using the Weight Bearing Lunge (WBL) test, whic…	Some concerns	The study did not explicitly mention a pre-registered protocol. Although all expected outcomes were reported, the absence of a pre-specified statistical plan raises concerns about potential selective reporting.	Some concerns
11		Gogate 2020				Y Balance test		assignment to intervention (the 'intention-to-treat' effect)	NA	1	Low		Low		Low		Low	The YBT is a performance-based test rather than a self-reported measure. It does not rely on patient perception, memory, or subjective reporting, which reduces the risk of bias related to patient expectations or placebo effects. The test outcome is determined by a measured distance (cm) using a standardized tool, not by a subjective judgment of the assessor.This minimizes the risk of detection bi…	Some concerns		Some concerns
12		Gogate 2020				Pain Pressure Threshold		assignment to intervention (the 'intention-to-treat' effect)	NA	1	Low		Low		Low		Some concerns	pain is a self reported outcome that could introduce bias even with blinding of the assessors.	Some concerns		Some concerns
13		Norouzi 2021				Pain intensity (VAS)		assignment to intervention (the 'intention-to-treat' effect)	NA	1	Low		Low		Low		Some concerns	Blinded assessors measured pain and ROM, but pain was self-reported (VAS scale), which may introduce bias.	Low		Some concerns
14		Simsek 2018				Ankle ROM		assignment to intervention (the 'intention-to-treat' effect)	NA	1	Some concerns		Low		Low		Low	The ankle dorsiflexion range of motion (ROM) was measured using the Weight Bearing Lunge (WBL) test, which is an objective, tool-based assessment rather than a subjective patient-reported measure.	Some concerns		Some concerns
15		Simsek 2018				SEBT		assignment to intervention (the 'intention-to-treat' effect)	NA	1	Some concerns		Low		Low		Low	The Star Excursion Balance Test (SEBT) is an objective, tool-based measure of dynamic balance rather than a subjective patient-reported outcome. It provides quantifiable data on reach distances in multiple directions, making it a reliable and reproducible assessment of balance control.	Some concerns		Some concerns
16		Nguyen 2020				Pain intensity (VAS)		assignment to intervention (the 'intention-to-treat' effect)	NA	1	Low		Low		Low		Some concerns	The Visual Analogue Scale (VAS) for pain assessment is a subjective, patient-dependent measure rather than an objective tool-based outcome. Unlike tests that rely on quantifiable physical measurements, the VAS score is entirely based on the patient’s personal perception of pain, which introduces potential bias and variability.	Some concerns		Some concerns
17		Nguyen 2020				Stiffness perception		assignment to intervention (the 'intention-to-treat' effect)	NA	1	Low		Low		Low		Some concerns	The stiffness perception assessment using the Visual Analogue Scale (VAS) is a subjective, patient-dependent measure, meaning it relies entirely on the individual's personal perception rather than an objective, tool-based assessment. Unlike standardized biomechanical measurements, this outcome is prone to variability, bias, and individual interpretation differences.	Some concerns		Some concerns
18		Nguyen 2021				Y Balance test		assignment to intervention (the 'intention-to-treat' effect)	NA	1	Some concerns		Low		Low		Low	YBT is an objective, tool-based measure with high reliability and minimal influence from subjective factors.	Low		Some concerns
19		Nguyen 2021				Pain intensity (VAS)		assignment to intervention (the 'intention-to-treat' effect)	NA	1	Some concerns		Low		Low		Some concerns	The Visual Analogue Scale (VAS) for pain assessment is a subjective, patient-dependent measure rather than an objective tool-based outcome.	Low		Some concerns
20		Nguyen 2021				Stiffness Perception		assignment to intervention (the 'intention-to-treat' effect)	NA	1	Some concerns		Low		Low		Some concerns	Since stiffness perception is entirely patient-reported, it is a subjective measure influenced by psychological, emotional, and individual factors.	Low		Some concerns
21		Collins 2004				Pain presuure threshold		assignment to intervention (the 'intention-to-treat' effect)	NA	1	Some concerns		Low		Low		Some concerns	Although pressure pain threshold (PPT) measurement using a digital pressure algometer appears objective because it quantifies pressure, it is still a subjective, patient-dependent measure. The outcome relies on the patient’s perception of pain and their voluntary response, making it prone to variability and bias.	Some concerns		Some concerns
22		Cruz-Diaz 2014				SEBT		assignment to intervention (the 'intention-to-treat' effect)	NA	1	Low		Low		Low		Low	The Star Excursion Balance Test (SEBT) is an objective, tool-based measure of dynamic balance rather than a subjective patient-reported outcome. It provides quantifiable data on reach distances in multiple directions, making it a reliable and reproducible assessment of balance control.	Some concerns		Some concerns

## Sheet: Figure (ITT)
	Study ID	Outcomes	D1	D2	D3	D4	D5	Overall
	1	Gogate 2020	NA	NA	Ankle ROM	1									Low risk
	2	Norouzi 2021	NA	NA	Ankle ROM	1									Some concerns
	3	Simsek 2018	NA	NA	Pain intensity (VAS)	1									High risk
	4	Nguyen 2020	NA	NA	Ankle ROM	1
	5	Nguyen 2021	NA	NA	Ankle ROM	1								D1	Randomisation process
	6	Collins 2004	NA	NA	Ankle ROM	1								D2	Deviations from the intended interventions
	7	Alves 2018	NA	NA	Peroneus Longus Latency Time	1								D3	Missing outcome data
	8	Cruz-Diaz 2014	NA	NA	Ankle ROM	1								D4	Measurement of the outcome
	9	Shadegani 2023	NA	NA	Peroneus Longus Latency Time	1								D5	Selection of the reported result
	10	Reid 2007	NA	NA	Ankle ROM	1
	11	Gogate 2020	NA	NA	Y Balance test	1
	12	Gogate 2020	NA	NA	Pain Pressure Threshold	1
	13	Norouzi 2021	NA	NA	Pain intensity (VAS)	1
	14	Simsek 2018	NA	NA	Ankle ROM	1
	15	Simsek 2018	NA	NA	SEBT	1
	16	Nguyen 2020	NA	NA	Pain intensity (VAS)	1
	17	Nguyen 2020	NA	NA	Stiffness perception	1
	18	Nguyen 2021	NA	NA	Y Balance test	1
	19	Nguyen 2021	NA	NA	Pain intensity (VAS)	1
	20	Nguyen 2021	NA	NA	Stiffness Perception	1
	21	Collins 2004	NA	NA	Pain presuure threshold	1
	22	Cruz-Diaz 2014	NA	NA	SEBT	1

## Sheet: Figure (PP)
Per-protocol	Unique ID	Study ID	Experimental	Comparator	Outcome	Weight	D1	D2	D3	D4	D5	Overall

## Sheet: Print (ITT)
Unique ID	1	Study ID	Gogate 2020	Assessor
Ref or Label		Aim	assignment to intervention (the 'intention-to-treat' effect)
Experimental		Comparator		Source
Outcome	Ankle ROM	Results		Weight	1
Domain	Signalling question			Response	Comments
Bias arising from the randomization process	1.1 Was the allocation sequence random?			Y
	1.2 Was the allocation sequence concealed until participants were enrolled and assigned to interventions?			Y
	1.3 Did baseline differences between intervention groups suggest a problem with the randomization process?			N
	Risk of bias judgement			Low	The study used a computer-generated randomization sequence prepared by an independent statistician and allocation was concealed in sequentially numbered opaque sealed envelopes
Bias due to deviations from intended interventions	2.1.Were participants aware of their assigned intervention during the trial?			N
	2.2.Were carers and people delivering the interventions aware of participants' assigned intervention during the trial?			N
	2.3. If Y/PY/NI to 2.1 or 2.2: Were there deviations from the intended intervention that arose because of the experimental context?			NA
	2.4 If Y/PY to 2.3: Were these deviations likely to have affected the outcome?			NA
	2.5. If Y/PY/NI to 2.4: Were these deviations from intended intervention balanced between groups?			NA
	2.6 Was an appropriate analysis used to estimate the effect of assignment to intervention?			Y
	2.7 If N/PN/NI to 2.6: Was there potential for a substantial impact (on the result) of the failure to analyse participants in the group to which they were randomized?			NA
	Risk of bias judgement			Low	The study employed blinding of participants and assessors, and participants were instructed not to reveal group identity. The intervention followed a rigorous protocol, ensuring adherence_x000D_
Bias due to missing outcome data	3.1 Were data for this outcome available for all, or nearly all, participants randomized?			Y
	3.2 If N/PN/NI to 3.1: Is there evidence that result was not biased by missing outcome data?			NA
	3.3 If N/PN to 3.2: Could missingness in the outcome depend on its true value?			NA
	3.4 If Y/PY/NI to 3.3: Is it likely that missingness in the outcome depended on its true value?			NA
	Risk of bias judgement			Low	All participants completed the six treatment sessions, with minimal loss to follow-up, and an intention-to-treat analysis was performed​.
Bias in measurement of the outcome	4.1 Was the method of measuring the outcome inappropriate?			N	The Foot and Ankle Disability index (FADI) Sports module was used as a measure of functional limitation associated with foot and ankle injury.
	4.2 Could measurement or ascertainment of the outcome have differed between intervention groups?			N
	4.3 Were outcome assessors aware of the intervention received by study participants?			N
	4.4 If Y/PY/NI to 4.3: Could assessment of the outcome have been influenced by knowledge of intervention received?			NA
	4.5 If Y/PY/NI to 4.4: Is it likely that assessment of the outcome was influenced by knowledge of intervention received?			NA
	Risk of bias judgement			Low	A blinded physiotherapist assessed outcomes at baseline, post-treatment, 1 month, and 6 months. Validated tools (NRS, FADI) were used._x000D_ _x000D_ _x000D_
Bias in selection of the reported result	5.1 Were the data that produced this result analysed in accordance with a pre-specified analysis plan that was finalized before unblinded outcome data were available for analysis?			N
	5.2 ... multiple eligible outcome measurements (e.g. scales, definitions, time points) within the outcome domain?			N
	5.3 ... multiple eligible analyses of the data?			N
	Risk of bias judgement			Some concerns	The specific registration number is not available.
Overall bias	Risk of bias judgement			Some concerns
Unique ID	2	Study ID	Norouzi 2021	Assessor
Ref or Label		Aim	assignment to intervention (the 'intention-to-treat' effect)
Experimental		Comparator		Source
Outcome	Ankle ROM	Results		Weight	1
Domain	Signalling question			Response	Comments
Bias arising from the randomization process	1.1 Was the allocation sequence random?			Y
	1.2 Was the allocation sequence concealed until participants were enrolled and assigned to interventions?			Y
	1.3 Did baseline differences between intervention groups suggest a problem with the randomization process?			N
	Risk of bias judgement			Low	The study mentions that participants were randomly assigned to one of the two groups using sealed envelopes containing numbers from 1 to 40. The use of sealed envelopes for allocation is a good method to ensure allocation concealment, which reduces the risk of selection bias.
Bias due to deviations from intended interventions	2.1.Were participants aware of their assigned intervention during the trial?			N
	2.2.Were carers and people delivering the interventions aware of participants' assigned intervention during the trial?			Y
	2.3. If Y/PY/NI to 2.1 or 2.2: Were there deviations from the intended intervention that arose because of the experimental context?			N
	2.4 If Y/PY to 2.3: Were these deviations likely to have affected the outcome?			NA
	2.5. If Y/PY/NI to 2.4: Were these deviations from intended intervention balanced between groups?			NA
	2.6 Was an appropriate analysis used to estimate the effect of assignment to intervention?			Y
	2.7 If N/PN/NI to 2.6: Was there potential for a substantial impact (on the result) of the failure to analyse participants in the group to which they were randomized?			NA
	Risk of bias judgement			Low	The study was described as double-blind, meaning neither the participants nor the evaluator were aware of the intervention type. However, the therapist delivering the intervention was not blinded, which could introduce performance bias.
Bias due to missing outcome data	3.1 Were data for this outcome available for all, or nearly all, participants randomized?			PY
	3.2 If N/PN/NI to 3.1: Is there evidence that result was not biased by missing outcome data?			NA
	3.3 If N/PN to 3.2: Could missingness in the outcome depend on its true value?			NA
	3.4 If Y/PY/NI to 3.3: Is it likely that missingness in the outcome depended on its true value?			NA
	Risk of bias judgement			Low	The study had a relatively low dropout rate. Out of 40 participants, 4 were excluded before grouping, and 6 dropped out during the intervention (3 from the Maitland group and 3 from the Mulligan group). The final analysis included 33 participants, with no missing outcome data reported.The study used an intention-to-treat analysis, which further mitigates the risk of bias.
Bias in measurement of the outcome	4.1 Was the method of measuring the outcome inappropriate?			N
	4.2 Could measurement or ascertainment of the outcome have differed between intervention groups?			N
	4.3 Were outcome assessors aware of the intervention received by study participants?			N
	4.4 If Y/PY/NI to 4.3: Could assessment of the outcome have been influenced by knowledge of intervention received?			NA
	4.5 If Y/PY/NI to 4.4: Is it likely that assessment of the outcome was influenced by knowledge of intervention received?			NA
	Risk of bias judgement			Low	The outcome assessor was blinded to the treatment allocation, which reduces the risk of detection bias._x000D_ The primary outcomes (range of motion) were measured using validated tools (Weight Bearing Lunge Test for range of motion)._x000D_ The WBLT is a well-established, objective measure that minimizes subjective bias by providing quantifiable, reproducible results.
Bias in selection of the reported result	5.1 Were the data that produced this result analysed in accordance with a pre-specified analysis plan that was finalized before unblinded outcome data were available for analysis?			Y
	5.2 ... multiple eligible outcome measurements (e.g. scales, definitions, time points) within the outcome domain?			N
	5.3 ... multiple eligible analyses of the data?			N
	Risk of bias judgement			Low	The study protocol was registered prospectively (IRCT20190108042292N2), and the outcomes were pre-specified. This reduces the risk of selective reporting.
Overall bias	Risk of bias judgement			Low
Unique ID	3	Study ID	Simsek 2018	Assessor
Ref or Label		Aim	assignment to intervention (the 'intention-to-treat' effect)
Experimental		Comparator		Source
Outcome	Pain intensity (VAS)	Results		Weight	1
Domain	Signalling question			Response	Comments
Bias arising from the randomization process	1.1 Was the allocation sequence random?			NI
	1.2 Was the allocation sequence concealed until participants were enrolled and assigned to interventions?			NI
	1.3 Did baseline differences between intervention groups suggest a problem with the randomization process?			N
	Risk of bias judgement			Some concerns	The study states that randomization was performed but does not provide details about the method of random sequence generation or allocation concealment. This lack of transparency introduces potential selection bias.
Bias due to deviations from intended interventions	2.1.Were participants aware of their assigned intervention during the trial?			PY
	2.2.Were carers and people delivering the interventions aware of participants' assigned intervention during the trial?			PY
	2.3. If Y/PY/NI to 2.1 or 2.2: Were there deviations from the intended intervention that arose because of the experimental context?			N
	2.4 If Y/PY to 2.3: Were these deviations likely to have affected the outcome?			NA
	2.5. If Y/PY/NI to 2.4: Were these deviations from intended intervention balanced between groups?			NA
	2.6 Was an appropriate analysis used to estimate the effect of assignment to intervention?			Y
	2.7 If N/PN/NI to 2.6: Was there potential for a substantial impact (on the result) of the failure to analyse participants in the group to which they were randomized?			NA
	Risk of bias judgement			Low	The study followed a clear protocol for intervention application (fibular taping technique), and participants were assessed using standardized outcome measures. There is no indication that deviations occurred. In addition, the study does not mention whether participants or therapists were blinded to the intervention. Given that the intervention involves taping, it is unlikely that participants we…
Bias due to missing outcome data	3.1 Were data for this outcome available for all, or nearly all, participants randomized?			Y
	3.2 If N/PN/NI to 3.1: Is there evidence that result was not biased by missing outcome data?			NA
	3.3 If N/PN to 3.2: Could missingness in the outcome depend on its true value?			NA
	3.4 If Y/PY/NI to 3.3: Is it likely that missingness in the outcome depended on its true value?			NA
	Risk of bias judgement			Low	No major loss to follow-up was reported. The results include data from all 26 participants, and no selective exclusion of data was noted.
Bias in measurement of the outcome	4.1 Was the method of measuring the outcome inappropriate?			N
	4.2 Could measurement or ascertainment of the outcome have differed between intervention groups?			N
	4.3 Were outcome assessors aware of the intervention received by study participants?			Y
	4.4 If Y/PY/NI to 4.3: Could assessment of the outcome have been influenced by knowledge of intervention received?			PY
	4.5 If Y/PY/NI to 4.4: Is it likely that assessment of the outcome was influenced by knowledge of intervention received?			PN
	Risk of bias judgement			Some concerns	The primary outcomes (pain) were measured using validated tools (VAS). However, pain is a subjective measure, and the lack of blinding of the assessor could influence the results.
Bias in selection of the reported result	5.1 Were the data that produced this result analysed in accordance with a pre-specified analysis plan that was finalized before unblinded outcome data were available for analysis?			NI
	5.2 ... multiple eligible outcome measurements (e.g. scales, definitions, time points) within the outcome domain?			N
	5.3 ... multiple eligible analyses of the data?			N
	Risk of bias judgement			Some concerns	While the study presents results for all planned outcomes, no trial registration or protocol reference was found, making it unclear whether all pre-specified outcomes were reported.
Overall bias	Risk of bias judgement			Some concerns
Unique ID	4	Study ID	Nguyen 2020	Assessor
Ref or Label		Aim	assignment to intervention (the 'intention-to-treat' effect)
Experimental		Comparator		Source
Outcome	Ankle ROM	Results		Weight	1
Domain	Signalling question			Response	Comments
Bias arising from the randomization process	1.1 Was the allocation sequence random?			Y
	1.2 Was the allocation sequence concealed until participants were enrolled and assigned to interventions?			Y
	1.3 Did baseline differences between intervention groups suggest a problem with the randomization process?			N
	Risk of bias judgement			Low	The study used computer-generated randomization, and allocation concealment was maintained using opaque sealed envelopes
Bias due to deviations from intended interventions	2.1.Were participants aware of their assigned intervention during the trial?			N
	2.2.Were carers and people delivering the interventions aware of participants' assigned intervention during the trial?			Y
	2.3. If Y/PY/NI to 2.1 or 2.2: Were there deviations from the intended intervention that arose because of the experimental context?			N
	2.4 If Y/PY to 2.3: Were these deviations likely to have affected the outcome?			NA
	2.5. If Y/PY/NI to 2.4: Were these deviations from intended intervention balanced between groups?			NA
	2.6 Was an appropriate analysis used to estimate the effect of assignment to intervention?			Y
	2.7 If N/PN/NI to 2.6: Was there potential for a substantial impact (on the result) of the failure to analyse participants in the group to which they were randomized?			NA
	Risk of bias judgement			Low	Participants and healthcare providers were blinded to the assigned interventions. There were no reported protocol deviations affecting the primary outcome._x000D_ _x000D_ _x000D_ _x000D_ _x000D_
Bias due to missing outcome data	3.1 Were data for this outcome available for all, or nearly all, participants randomized?			Y
	3.2 If N/PN/NI to 3.1: Is there evidence that result was not biased by missing outcome data?			NA
	3.3 If N/PN to 3.2: Could missingness in the outcome depend on its true value?			NA
	3.4 If Y/PY/NI to 3.3: Is it likely that missingness in the outcome depended on its true value?			NA
	Risk of bias judgement			Low	All randomized participants were included in the intention-to-treat analysis. Dropout rates were minimal, and missing data were handled appropriately.
Bias in measurement of the outcome	4.1 Was the method of measuring the outcome inappropriate?			N
	4.2 Could measurement or ascertainment of the outcome have differed between intervention groups?			N
	4.3 Were outcome assessors aware of the intervention received by study participants?			N
	4.4 If Y/PY/NI to 4.3: Could assessment of the outcome have been influenced by knowledge of intervention received?			NA
	4.5 If Y/PY/NI to 4.4: Is it likely that assessment of the outcome was influenced by knowledge of intervention received?			NA
	Risk of bias judgement			Low	Outcome assessors were blinded, and validated measurement tools were used to collect data. The ankle dorsiflexion range of motion (ROM) was measured using the Weight Bearing Lunge (WBL) test, which is an objective, tool-based assessment rather than a subjective patient-reported measure.
Bias in selection of the reported result	5.1 Were the data that produced this result analysed in accordance with a pre-specified analysis plan that was finalized before unblinded outcome data were available for analysis?			NI
	5.2 ... multiple eligible outcome measurements (e.g. scales, definitions, time points) within the outcome domain?			N
	5.3 ... multiple eligible analyses of the data?			N
	Risk of bias judgement			Some concerns	All planned outcomes were reported without evidence of selective reporting. However, no trial registration number found in a recognized clinical trial registry.
Overall bias	Risk of bias judgement			Some concerns
Unique ID	5	Study ID	Nguyen 2021	Assessor
Ref or Label		Aim	assignment to intervention (the 'intention-to-treat' effect)
Experimental		Comparator		Source
Outcome	Ankle ROM	Results		Weight	1
Domain	Signalling question			Response	Comments
Bias arising from the randomization process	1.1 Was the allocation sequence random?			Y
	1.2 Was the allocation sequence concealed until participants were enrolled and assigned to interventions?			NI
	1.3 Did baseline differences between intervention groups suggest a problem with the randomization process?			N
	Risk of bias judgement			Some concerns	The study used an independent operator to randomize participants into two groups (MWM or Sham) using a randomized sequence generated via Excel 2010.
Bias due to deviations from intended interventions	2.1.Were participants aware of their assigned intervention during the trial?			N
	2.2.Were carers and people delivering the interventions aware of participants' assigned intervention during the trial?			Y
	2.3. If Y/PY/NI to 2.1 or 2.2: Were there deviations from the intended intervention that arose because of the experimental context?			N
	2.4 If Y/PY to 2.3: Were these deviations likely to have affected the outcome?			NA
	2.5. If Y/PY/NI to 2.4: Were these deviations from intended intervention balanced between groups?			NA
	2.6 Was an appropriate analysis used to estimate the effect of assignment to intervention?			Y
	2.7 If N/PN/NI to 2.6: Was there potential for a substantial impact (on the result) of the failure to analyse participants in the group to which they were randomized?			NA
	Risk of bias judgement			Low	Participants were kept blinded to their group allocation throughout the experiment​ A non-blinded physiotherapist applied the interventions, but a blinded postgraduate physiotherapist supervised all outcome measurements.
Bias due to missing outcome data	3.1 Were data for this outcome available for all, or nearly all, participants randomized?			Y
	3.2 If N/PN/NI to 3.1: Is there evidence that result was not biased by missing outcome data?			NA
	3.3 If N/PN to 3.2: Could missingness in the outcome depend on its true value?			NA
	3.4 If Y/PY/NI to 3.3: Is it likely that missingness in the outcome depended on its true value?			NA
	Risk of bias judgement			Low	No participants were lost to follow-up in either group.
Bias in measurement of the outcome	4.1 Was the method of measuring the outcome inappropriate?			N
	4.2 Could measurement or ascertainment of the outcome have differed between intervention groups?			N
	4.3 Were outcome assessors aware of the intervention received by study participants?			N
	4.4 If Y/PY/NI to 4.3: Could assessment of the outcome have been influenced by knowledge of intervention received?			NA
	4.5 If Y/PY/NI to 4.4: Is it likely that assessment of the outcome was influenced by knowledge of intervention received?			NA
	Risk of bias judgement			Low	The same blinded physiotherapist assessed all outcomes​. Measures such as dorsiflexion ROM, pain scales, and balance tests were used, reducing the risk of bias. The ankle dorsiflexion range of motion (ROM) was measured using the Weight Bearing Lunge (WBL) test, which is an objective, tool-based assessment rather than a subjective patient-reported measure.
Bias in selection of the reported result	5.1 Were the data that produced this result analysed in accordance with a pre-specified analysis plan that was finalized before unblinded outcome data were available for analysis?			Y
	5.2 ... multiple eligible outcome measurements (e.g. scales, definitions, time points) within the outcome domain?			N
	5.3 ... multiple eligible analyses of the data?			N
	Risk of bias judgement			Low	The study was registered on ClinicalTrials.gov (NCT03948503). In addition, No evidence suggests selective reporting of outcomes.
Overall bias	Risk of bias judgement			Some concerns
Unique ID	6	Study ID	Collins 2004	Assessor
Ref or Label		Aim	assignment to intervention (the 'intention-to-treat' effect)
Experimental		Comparator		Source
Outcome	Ankle ROM	Results		Weight	1
Domain	Signalling question			Response	Comments
Bias arising from the randomization process	1.1 Was the allocation sequence random?			NI
	1.2 Was the allocation sequence concealed until participants were enrolled and assigned to interventions?			NI
	1.3 Did baseline differences between intervention groups suggest a problem with the randomization process?			N
	Risk of bias judgement			Some concerns	The study states that it was a double-blind randomized controlled trial, but it does not provide details on the method of random sequence generation or allocation concealment. Without this information, the potential for selection bias cannot be ruled out.
Bias due to deviations from intended interventions	2.1.Were participants aware of their assigned intervention during the trial?			N
	2.2.Were carers and people delivering the interventions aware of participants' assigned intervention during the trial?			N
	2.3. If Y/PY/NI to 2.1 or 2.2: Were there deviations from the intended intervention that arose because of the experimental context?			NA
	2.4 If Y/PY to 2.3: Were these deviations likely to have affected the outcome?			NA
	2.5. If Y/PY/NI to 2.4: Were these deviations from intended intervention balanced between groups?			NA
	2.6 Was an appropriate analysis used to estimate the effect of assignment to intervention?			Y
	2.7 If N/PN/NI to 2.6: Was there potential for a substantial impact (on the result) of the failure to analyse participants in the group to which they were randomized?			NA
	Risk of bias judgement			Low	The intervention (Mulligan’s mobilization with movement) and placebo conditions were properly administered, and patients in both groups followed the intended treatments. There were no reported deviations from the assigned interventions.
Bias due to missing outcome data	3.1 Were data for this outcome available for all, or nearly all, participants randomized?			Y
	3.2 If N/PN/NI to 3.1: Is there evidence that result was not biased by missing outcome data?			NA
	3.3 If N/PN to 3.2: Could missingness in the outcome depend on its true value?			NA
	3.4 If Y/PY/NI to 3.3: Is it likely that missingness in the outcome depended on its true value?			NA
	Risk of bias judgement			Low	The study did not report missing data that could affect the outcome. No participants were lost to follow-up, and the results include data from all enrolled participants.
Bias in measurement of the outcome	4.1 Was the method of measuring the outcome inappropriate?			N
	4.2 Could measurement or ascertainment of the outcome have differed between intervention groups?			N
	4.3 Were outcome assessors aware of the intervention received by study participants?			N
	4.4 If Y/PY/NI to 4.3: Could assessment of the outcome have been influenced by knowledge of intervention received?			NA
	4.5 If Y/PY/NI to 4.4: Is it likely that assessment of the outcome was influenced by knowledge of intervention received?			NA
	Risk of bias judgement			Low	The WBL test provides an objective, standardized, and reliable method for assessing ankle dorsiflexion ROM. Since it is based on a measurable distance rather than subjective patient feedback, it minimizes bias and ensures accurate results.
Bias in selection of the reported result	5.1 Were the data that produced this result analysed in accordance with a pre-specified analysis plan that was finalized before unblinded outcome data were available for analysis?			NI
	5.2 ... multiple eligible outcome measurements (e.g. scales, definitions, time points) within the outcome domain?			N
	5.3 ... multiple eligible analyses of the data?			N
	Risk of bias judgement			Some concerns	There is no mention of a trial registration or pre-specified protocol. This makes it unclear whether all outcomes were reported as planned or if selective reporting occurred.
Overall bias	Risk of bias judgement			Some concerns
Unique ID	7	Study ID	Alves 2018	Assessor
Ref or Label		Aim	assignment to intervention (the 'intention-to-treat' effect)
Experimental		Comparator		Source
Outcome	Peroneus Longus Latency Time	Results		Weight	1
Domain	Signalling question			Response	Comments
Bias arising from the randomization process	1.1 Was the allocation sequence random?			Y
	1.2 Was the allocation sequence concealed until participants were enrolled and assigned to interventions?			NI
	1.3 Did baseline differences between intervention groups suggest a problem with the randomization process?			N
	Risk of bias judgement			Some concerns	The study used block randomization to assign participants to either the Mulligan taping or placebo taping condition. The randomization was performed using software (Randomizer.org).
Bias due to deviations from intended interventions	2.1.Were participants aware of their assigned intervention during the trial?			N
	2.2.Were carers and people delivering the interventions aware of participants' assigned intervention during the trial?			Y
	2.3. If Y/PY/NI to 2.1 or 2.2: Were there deviations from the intended intervention that arose because of the experimental context?			PY
	2.4 If Y/PY to 2.3: Were these deviations likely to have affected the outcome?			PY
	2.5. If Y/PY/NI to 2.4: Were these deviations from intended intervention balanced between groups?			Y
	2.6 Was an appropriate analysis used to estimate the effect of assignment to intervention?			Y
	2.7 If N/PN/NI to 2.6: Was there potential for a substantial impact (on the result) of the failure to analyse participants in the group to which they were randomized?			NA
	Risk of bias judgement			Some concerns	The study was a crossover trial, and participants received both interventions (Mulligan taping and placebo taping) in a randomized order. The investigators and participants were blinded to the intervention type for postural control and latency time measurements, but blinding was not possible for functional performance tests. _x000D_ While blinding was maintained for some outcomes, the lack of bli…
Bias due to missing outcome data	3.1 Were data for this outcome available for all, or nearly all, participants randomized?			Y
	3.2 If N/PN/NI to 3.1: Is there evidence that result was not biased by missing outcome data?			NA
	3.3 If N/PN to 3.2: Could missingness in the outcome depend on its true value?			NA
	3.4 If Y/PY/NI to 3.3: Is it likely that missingness in the outcome depended on its true value?			NA
	Risk of bias judgement			Low	The study reported no significant missing data, and all participants completed the study. However, one participant did not complete the 15-second unipedal stance test, which was excluded from the analysis for that specific outcome.
Bias in measurement of the outcome	4.1 Was the method of measuring the outcome inappropriate?			N
	4.2 Could measurement or ascertainment of the outcome have differed between intervention groups?			N
	4.3 Were outcome assessors aware of the intervention received by study participants?			Y
	4.4 If Y/PY/NI to 4.3: Could assessment of the outcome have been influenced by knowledge of intervention received?			PY
	4.5 If Y/PY/NI to 4.4: Is it likely that assessment of the outcome was influenced by knowledge of intervention received?			N
	Risk of bias judgement			Some concerns	The assessor for peroneus longus latency time was blinded, but the functional performance assessor was not, leading to possible measurement bias.
Bias in selection of the reported result	5.1 Were the data that produced this result analysed in accordance with a pre-specified analysis plan that was finalized before unblinded outcome data were available for analysis?			NI
	5.2 ... multiple eligible outcome measurements (e.g. scales, definitions, time points) within the outcome domain?			N
	5.3 ... multiple eligible analyses of the data?			N
	Risk of bias judgement			Some concerns	The study protocol was not explicitly mentioned, but the outcomes reported align with the methods described. The statistical analysis plan was appropriate, and no selective reporting was evident.
Overall bias	Risk of bias judgement			Some concerns
Unique ID	8	Study ID	Cruz-Diaz 2014	Assessor
Ref or Label		Aim	assignment to intervention (the 'intention-to-treat' effect)
Experimental		Comparator		Source
Outcome	Ankle ROM	Results		Weight	1
Domain	Signalling question			Response	Comments
Bias arising from the randomization process	1.1 Was the allocation sequence random?			Y
	1.2 Was the allocation sequence concealed until participants were enrolled and assigned to interventions?			Y
	1.3 Did baseline differences between intervention groups suggest a problem with the randomization process?			N
	Risk of bias judgement			Low	The study used computer-generated randomization to allocate participants to intervention, placebo, or control groups. Allocation was concealed using sealed opaque envelopes and was conducted by an independent administrator who was not involved in eligibility assessment or treatment
Bias due to deviations from intended interventions	2.1.Were participants aware of their assigned intervention during the trial?			N
	2.2.Were carers and people delivering the interventions aware of participants' assigned intervention during the trial?			N
	2.3. If Y/PY/NI to 2.1 or 2.2: Were there deviations from the intended intervention that arose because of the experimental context?			NA
	2.4 If Y/PY to 2.3: Were these deviations likely to have affected the outcome?			NA
	2.5. If Y/PY/NI to 2.4: Were these deviations from intended intervention balanced between groups?			NA
	2.6 Was an appropriate analysis used to estimate the effect of assignment to intervention?			Y
	2.7 If N/PN/NI to 2.6: Was there potential for a substantial impact (on the result) of the failure to analyse participants in the group to which they were randomized?			NA
	Risk of bias judgement			Low	Both participants and investigators were blinded to group allocation. Patients and therapists were instructed not to discuss treatment, and all groups received similar levels of attention. No deviations from protocol were reported that would affect the validity of the results​.
Bias due to missing outcome data	3.1 Were data for this outcome available for all, or nearly all, participants randomized?			Y
	3.2 If N/PN/NI to 3.1: Is there evidence that result was not biased by missing outcome data?			NA
	3.3 If N/PN to 3.2: Could missingness in the outcome depend on its true value?			NA
	3.4 If Y/PY/NI to 3.3: Is it likely that missingness in the outcome depended on its true value?			NA
	Risk of bias judgement			Low	The study reported intent-to-treat (ITT) analysis and used expectation-maximization (EM) imputation for missing values.
Bias in measurement of the outcome	4.1 Was the method of measuring the outcome inappropriate?			N
	4.2 Could measurement or ascertainment of the outcome have differed between intervention groups?			N
	4.3 Were outcome assessors aware of the intervention received by study participants?			N
	4.4 If Y/PY/NI to 4.3: Could assessment of the outcome have been influenced by knowledge of intervention received?			NA
	4.5 If Y/PY/NI to 4.4: Is it likely that assessment of the outcome was influenced by knowledge of intervention received?			NA
	Risk of bias judgement			Low	The WBL test provides an objective, standardized, and reliable method for assessing ankle dorsiflexion ROM. Since it is based on a measurable distance rather than subjective patient feedback, it minimizes bias .
Bias in selection of the reported result	5.1 Were the data that produced this result analysed in accordance with a pre-specified analysis plan that was finalized before unblinded outcome data were available for analysis?			NI
	5.2 ... multiple eligible outcome measurements (e.g. scales, definitions, time points) within the outcome domain?			N
	5.3 ... multiple eligible analyses of the data?			N
	Risk of bias judgement			Some concerns	While the study followed a pre-specified statistical plan, it is unclear if all planned outcomes were reported in full. There is no mention of a pre-registered protocol, which makes it difficult to confirm if selective outcome reporting was avoided​.
Overall bias	Risk of bias judgement			Some concerns
Unique ID	9	Study ID	Shadegani 2023	Assessor
Ref or Label		Aim	assignment to intervention (the 'intention-to-treat' effect)
Experimental		Comparator		Source
Outcome	Peroneus Longus Latency Time	Results		Weight	1
Domain	Signalling question			Response	Comments
Bias arising from the randomization process	1.1 Was the allocation sequence random?			Y
	1.2 Was the allocation sequence concealed until participants were enrolled and assigned to interventions?			Y
	1.3 Did baseline differences between intervention groups suggest a problem with the randomization process?			N
	Risk of bias judgement			Low	The study used a web-based randomization system for random sequence generation, ensuring that allocation was not predictable.
Bias due to deviations from intended interventions	2.1.Were participants aware of their assigned intervention during the trial?			Y
	2.2.Were carers and people delivering the interventions aware of participants' assigned intervention during the trial?			N
	2.3. If Y/PY/NI to 2.1 or 2.2: Were there deviations from the intended intervention that arose because of the experimental context?			N
	2.4 If Y/PY to 2.3: Were these deviations likely to have affected the outcome?			NA
	2.5. If Y/PY/NI to 2.4: Were these deviations from intended intervention balanced between groups?			NA
	2.6 Was an appropriate analysis used to estimate the effect of assignment to intervention?			Y
	2.7 If N/PN/NI to 2.6: Was there potential for a substantial impact (on the result) of the failure to analyse participants in the group to which they were randomized?			NA
	Risk of bias judgement			Low	Blinding of participants was not implemented, which may have influenced their behavior and engagement with the intervention. However, outcome assessors were blinded, reducing performance bias.
Bias due to missing outcome data	3.1 Were data for this outcome available for all, or nearly all, participants randomized?			Y
	3.2 If N/PN/NI to 3.1: Is there evidence that result was not biased by missing outcome data?			NA
	3.3 If N/PN to 3.2: Could missingness in the outcome depend on its true value?			NA
	3.4 If Y/PY/NI to 3.3: Is it likely that missingness in the outcome depended on its true value?			NA
	Risk of bias judgement			Low	An intention-to-treat (ITT) analysis was performed, which helps reduce bias from participant dropout​.
Bias in measurement of the outcome	4.1 Was the method of measuring the outcome inappropriate?			N	objective EMG-based measurements were used, reducing measurement bias.
	4.2 Could measurement or ascertainment of the outcome have differed between intervention groups?			N
	4.3 Were outcome assessors aware of the intervention received by study participants?			N
	4.4 If Y/PY/NI to 4.3: Could assessment of the outcome have been influenced by knowledge of intervention received?			NA
	4.5 If Y/PY/NI to 4.4: Is it likely that assessment of the outcome was influenced by knowledge of intervention received?			NA
	Risk of bias judgement			Low	Outcome assessors were blinded, reducing the likelihood of measurement bias.The study used validated measurement tools, minimizing subjective influence.The study used electromyography (EMG) and force platform data, which are less prone to subjective bias.
Bias in selection of the reported result	5.1 Were the data that produced this result analysed in accordance with a pre-specified analysis plan that was finalized before unblinded outcome data were available for analysis?			Y
	5.2 ... multiple eligible outcome measurements (e.g. scales, definitions, time points) within the outcome domain?			N
	5.3 ... multiple eligible analyses of the data?			N
	Risk of bias judgement			Low	The study was registered in a clinical trial registry (IRCT20210224050481N1)​.There was no evidence of selective reporting, as all pre-specified outcomes appeared to be reported.
Overall bias	Risk of bias judgement			Low
Unique ID	10	Study ID	Reid 2007	Assessor
Ref or Label		Aim	assignment to intervention (the 'intention-to-treat' effect)
Experimental		Comparator		Source
Outcome	Ankle ROM	Results		Weight	1
Domain	Signalling question			Response	Comments
Bias arising from the randomization process	1.1 Was the allocation sequence random?			Y
	1.2 Was the allocation sequence concealed until participants were enrolled and assigned to interventions?			NI
	1.3 Did baseline differences between intervention groups suggest a problem with the randomization process?			N
	Risk of bias judgement			Some concerns	The study used random assignment from a random numbers table to allocate participants to treatment groups. However, the method of allocation concealment was not explicitly stated, raising concerns about potential selection bias.
Bias due to deviations from intended interventions	2.1.Were participants aware of their assigned intervention during the trial?			N
	2.2.Were carers and people delivering the interventions aware of participants' assigned intervention during the trial?			Y
	2.3. If Y/PY/NI to 2.1 or 2.2: Were there deviations from the intended intervention that arose because of the experimental context?			N
	2.4 If Y/PY to 2.3: Were these deviations likely to have affected the outcome?			NA
	2.5. If Y/PY/NI to 2.4: Were these deviations from intended intervention balanced between groups?			NA
	2.6 Was an appropriate analysis used to estimate the effect of assignment to intervention?			Y
	2.7 If N/PN/NI to 2.6: Was there potential for a substantial impact (on the result) of the failure to analyse participants in the group to which they were randomized?			NA
	Risk of bias judgement			Low	The study was single-blinded, ensuring that outcome assessors were blinded to treatment allocation. Participants were not aware of whether they received the true mobilization or the sham treatment. However, the primary investigator (PI) delivering the intervention was not blinded, introducing potential bias.
Bias due to missing outcome data	3.1 Were data for this outcome available for all, or nearly all, participants randomized?			Y
	3.2 If N/PN/NI to 3.1: Is there evidence that result was not biased by missing outcome data?			NA
	3.3 If N/PN to 3.2: Could missingness in the outcome depend on its true value?			NA
	3.4 If Y/PY/NI to 3.3: Is it likely that missingness in the outcome depended on its true value?			NA
	Risk of bias judgement			Low	Only two participants (out of 25) dropped out, one due to an ankle re-sprain and another due to relocation. The dropout rate was minimal (8%), and the missing data were unlikely to impact the results significantly.
Bias in measurement of the outcome	4.1 Was the method of measuring the outcome inappropriate?			N
	4.2 Could measurement or ascertainment of the outcome have differed between intervention groups?			N
	4.3 Were outcome assessors aware of the intervention received by study participants?			N
	4.4 If Y/PY/NI to 4.3: Could assessment of the outcome have been influenced by knowledge of intervention received?			NA
	4.5 If Y/PY/NI to 4.4: Is it likely that assessment of the outcome was influenced by knowledge of intervention received?			NA
	Risk of bias judgement			Low	Outcome measurement was performed using a validated weight-bearing lunge test, ensuring objective assessment. The same examiner assessed dorsiflexion for each participant, maintaining measurement consistency. The assessors were blinded to group allocation, reducing the risk of detection bias. The ankle dorsiflexion range of motion (ROM) was measured using the Weight Bearing Lunge (WBL) test, whic…
Bias in selection of the reported result	5.1 Were the data that produced this result analysed in accordance with a pre-specified analysis plan that was finalized before unblinded outcome data were available for analysis?			NI
	5.2 ... multiple eligible outcome measurements (e.g. scales, definitions, time points) within the outcome domain?			N
	5.3 ... multiple eligible analyses of the data?			N
	Risk of bias judgement			Some concerns	The study did not explicitly mention a pre-registered protocol. Although all expected outcomes were reported, the absence of a pre-specified statistical plan raises concerns about potential selective reporting.
Overall bias	Risk of bias judgement			Some concerns
Unique ID	11	Study ID	Gogate 2020	Assessor
Ref or Label		Aim	assignment to intervention (the 'intention-to-treat' effect)
Experimental		Comparator		Source
Outcome	Y Balance test	Results		Weight	1
Domain	Signalling question			Response	Comments
Bias arising from the randomization process	1.1 Was the allocation sequence random?			Y
	1.2 Was the allocation sequence concealed until participants were enrolled and assigned to interventions?			Y
	1.3 Did baseline differences between intervention groups suggest a problem with the randomization process?			N
	Risk of bias judgement			Low
Bias due to deviations from intended interventions	2.1.Were participants aware of their assigned intervention during the trial?			N
	2.2.Were carers and people delivering the interventions aware of participants' assigned intervention during the trial?			N
	2.3. If Y/PY/NI to 2.1 or 2.2: Were there deviations from the intended intervention that arose because of the experimental context?			NA
	2.4 If Y/PY to 2.3: Were these deviations likely to have affected the outcome?			NA
	2.5. If Y/PY/NI to 2.4: Were these deviations from intended intervention balanced between groups?			NA
	2.6 Was an appropriate analysis used to estimate the effect of assignment to intervention?			Y
	2.7 If N/PN/NI to 2.6: Was there potential for a substantial impact (on the result) of the failure to analyse participants in the group to which they were randomized?			NA
	Risk of bias judgement			Low
Bias due to missing outcome data	3.1 Were data for this outcome available for all, or nearly all, participants randomized?			Y
	3.2 If N/PN/NI to 3.1: Is there evidence that result was not biased by missing outcome data?			NA
	3.3 If N/PN to 3.2: Could missingness in the outcome depend on its true value?			NA
	3.4 If Y/PY/NI to 3.3: Is it likely that missingness in the outcome depended on its true value?			NA
	Risk of bias judgement			Low
Bias in measurement of the outcome	4.1 Was the method of measuring the outcome inappropriate?			N
	4.2 Could measurement or ascertainment of the outcome have differed between intervention groups?			N
	4.3 Were outcome assessors aware of the intervention received by study participants?			N
	4.4 If Y/PY/NI to 4.3: Could assessment of the outcome have been influenced by knowledge of intervention received?			NA
	4.5 If Y/PY/NI to 4.4: Is it likely that assessment of the outcome was influenced by knowledge of intervention received?			NA
	Risk of bias judgement			Low	The YBT is a performance-based test rather than a self-reported measure. It does not rely on patient perception, memory, or subjective reporting, which reduces the risk of bias related to patient expectations or placebo effects. The test outcome is determined by a measured distance (cm) using a standardized tool, not by a subjective judgment of the assessor.This minimizes the risk of detection bi…
Bias in selection of the reported result	5.1 Were the data that produced this result analysed in accordance with a pre-specified analysis plan that was finalized before unblinded outcome data were available for analysis?			NI
	5.2 ... multiple eligible outcome measurements (e.g. scales, definitions, time points) within the outcome domain?			N
	5.3 ... multiple eligible analyses of the data?			N
	Risk of bias judgement			Some concerns
Overall bias	Risk of bias judgement			Some concerns
Unique ID	12	Study ID	Gogate 2020	Assessor
Ref or Label		Aim	assignment to intervention (the 'intention-to-treat' effect)
Experimental		Comparator		Source
Outcome	Pain Pressure Threshold	Results		Weight	1
Domain	Signalling question			Response	Comments
Bias arising from the randomization process	1.1 Was the allocation sequence random?			Y
	1.2 Was the allocation sequence concealed until participants were enrolled and assigned to interventions?			Y
	1.3 Did baseline differences between intervention groups suggest a problem with the randomization process?			N
	Risk of bias judgement			Low
Bias due to deviations from intended interventions	2.1.Were participants aware of their assigned intervention during the trial?			N
	2.2.Were carers and people delivering the interventions aware of participants' assigned intervention during the trial?			N
	2.3. If Y/PY/NI to 2.1 or 2.2: Were there deviations from the intended intervention that arose because of the experimental context?			NA
	2.4 If Y/PY to 2.3: Were these deviations likely to have affected the outcome?			NA
	2.5. If Y/PY/NI to 2.4: Were these deviations from intended intervention balanced between groups?			NA
	2.6 Was an appropriate analysis used to estimate the effect of assignment to intervention?			Y
	2.7 If N/PN/NI to 2.6: Was there potential for a substantial impact (on the result) of the failure to analyse participants in the group to which they were randomized?			NA
	Risk of bias judgement			Low
Bias due to missing outcome data	3.1 Were data for this outcome available for all, or nearly all, participants randomized?			Y
	3.2 If N/PN/NI to 3.1: Is there evidence that result was not biased by missing outcome data?			NA
	3.3 If N/PN to 3.2: Could missingness in the outcome depend on its true value?			NA
	3.4 If Y/PY/NI to 3.3: Is it likely that missingness in the outcome depended on its true value?			NA
	Risk of bias judgement			Low
Bias in measurement of the outcome	4.1 Was the method of measuring the outcome inappropriate?			N
	4.2 Could measurement or ascertainment of the outcome have differed between intervention groups?			N
	4.3 Were outcome assessors aware of the intervention received by study participants?			Y
	4.4 If Y/PY/NI to 4.3: Could assessment of the outcome have been influenced by knowledge of intervention received?			PY
	4.5 If Y/PY/NI to 4.4: Is it likely that assessment of the outcome was influenced by knowledge of intervention received?			PN
	Risk of bias judgement			Some concerns	pain is a self reported outcome that could introduce bias even with blinding of the assessors.
Bias in selection of the reported result	5.1 Were the data that produced this result analysed in accordance with a pre-specified analysis plan that was finalized before unblinded outcome data were available for analysis?			N
	5.2 ... multiple eligible outcome measurements (e.g. scales, definitions, time points) within the outcome domain?			N
	5.3 ... multiple eligible analyses of the data?			N
	Risk of bias judgement			Some concerns
Overall bias	Risk of bias judgement			Some concerns
Unique ID	13	Study ID	Norouzi 2021	Assessor
Ref or Label		Aim	assignment to intervention (the 'intention-to-treat' effect)
Experimental		Comparator		Source
Outcome	Pain intensity (VAS)	Results		Weight	1
Domain	Signalling question			Response	Comments
Bias arising from the randomization process	1.1 Was the allocation sequence random?			Y
	1.2 Was the allocation sequence concealed until participants were enrolled and assigned to interventions?			Y
	1.3 Did baseline differences between intervention groups suggest a problem with the randomization process?			N
	Risk of bias judgement			Low
Bias due to deviations from intended interventions	2.1.Were participants aware of their assigned intervention during the trial?			N
	2.2.Were carers and people delivering the interventions aware of participants' assigned intervention during the trial?			Y
	2.3. If Y/PY/NI to 2.1 or 2.2: Were there deviations from the intended intervention that arose because of the experimental context?			N
	2.4 If Y/PY to 2.3: Were these deviations likely to have affected the outcome?			NA
	2.5. If Y/PY/NI to 2.4: Were these deviations from intended intervention balanced between groups?			NA
	2.6 Was an appropriate analysis used to estimate the effect of assignment to intervention?			Y
	2.7 If N/PN/NI to 2.6: Was there potential for a substantial impact (on the result) of the failure to analyse participants in the group to which they were randomized?			NA
	Risk of bias judgement			Low
Bias due to missing outcome data	3.1 Were data for this outcome available for all, or nearly all, participants randomized?			Y
	3.2 If N/PN/NI to 3.1: Is there evidence that result was not biased by missing outcome data?			NA
	3.3 If N/PN to 3.2: Could missingness in the outcome depend on its true value?			NA
	3.4 If Y/PY/NI to 3.3: Is it likely that missingness in the outcome depended on its true value?			NA
	Risk of bias judgement			Low
Bias in measurement of the outcome	4.1 Was the method of measuring the outcome inappropriate?			N
	4.2 Could measurement or ascertainment of the outcome have differed between intervention groups?			N
	4.3 Were outcome assessors aware of the intervention received by study participants?			Y
	4.4 If Y/PY/NI to 4.3: Could assessment of the outcome have been influenced by knowledge of intervention received?			PY
	4.5 If Y/PY/NI to 4.4: Is it likely that assessment of the outcome was influenced by knowledge of intervention received?			PN
	Risk of bias judgement			Some concerns	Blinded assessors measured pain and ROM, but pain was self-reported (VAS scale), which may introduce bias.
Bias in selection of the reported result	5.1 Were the data that produced this result analysed in accordance with a pre-specified analysis plan that was finalized before unblinded outcome data were available for analysis?			Y
	5.2 ... multiple eligible outcome measurements (e.g. scales, definitions, time points) within the outcome domain?			N
	5.3 ... multiple eligible analyses of the data?			N
	Risk of bias judgement			Low
Overall bias	Risk of bias judgement			Some concerns
Unique ID	14	Study ID	Simsek 2018	Assessor
Ref or Label		Aim	assignment to intervention (the 'intention-to-treat' effect)
Experimental		Comparator		Source
Outcome	Ankle ROM	Results		Weight	1
Domain	Signalling question			Response	Comments
Bias arising from the randomization process	1.1 Was the allocation sequence random?			NI
	1.2 Was the allocation sequence concealed until participants were enrolled and assigned to interventions?			NI
	1.3 Did baseline differences between intervention groups suggest a problem with the randomization process?			N
	Risk of bias judgement			Some concerns
Bias due to deviations from intended interventions	2.1.Were participants aware of their assigned intervention during the trial?			PY
	2.2.Were carers and people delivering the interventions aware of participants' assigned intervention during the trial?			PY
	2.3. If Y/PY/NI to 2.1 or 2.2: Were there deviations from the intended intervention that arose because of the experimental context?			N
	2.4 If Y/PY to 2.3: Were these deviations likely to have affected the outcome?			NA
	2.5. If Y/PY/NI to 2.4: Were these deviations from intended intervention balanced between groups?			NA
	2.6 Was an appropriate analysis used to estimate the effect of assignment to intervention?			Y
	2.7 If N/PN/NI to 2.6: Was there potential for a substantial impact (on the result) of the failure to analyse participants in the group to which they were randomized?			NA
	Risk of bias judgement			Low
Bias due to missing outcome data	3.1 Were data for this outcome available for all, or nearly all, participants randomized?			Y
	3.2 If N/PN/NI to 3.1: Is there evidence that result was not biased by missing outcome data?			NA
	3.3 If N/PN to 3.2: Could missingness in the outcome depend on its true value?			NA
	3.4 If Y/PY/NI to 3.3: Is it likely that missingness in the outcome depended on its true value?			NA
	Risk of bias judgement			Low
Bias in measurement of the outcome	4.1 Was the method of measuring the outcome inappropriate?			N
	4.2 Could measurement or ascertainment of the outcome have differed between intervention groups?			N
	4.3 Were outcome assessors aware of the intervention received by study participants?			N
	4.4 If Y/PY/NI to 4.3: Could assessment of the outcome have been influenced by knowledge of intervention received?			NA
	4.5 If Y/PY/NI to 4.4: Is it likely that assessment of the outcome was influenced by knowledge of intervention received?			NA
	Risk of bias judgement			Low	The ankle dorsiflexion range of motion (ROM) was measured using the Weight Bearing Lunge (WBL) test, which is an objective, tool-based assessment rather than a subjective patient-reported measure.
Bias in selection of the reported result	5.1 Were the data that produced this result analysed in accordance with a pre-specified analysis plan that was finalized before unblinded outcome data were available for analysis?			NI
	5.2 ... multiple eligible outcome measurements (e.g. scales, definitions, time points) within the outcome domain?			N
	5.3 ... multiple eligible analyses of the data?			N
	Risk of bias judgement			Some concerns
Overall bias	Risk of bias judgement			Some concerns
Unique ID	15	Study ID	Simsek 2018	Assessor
Ref or Label		Aim	assignment to intervention (the 'intention-to-treat' effect)
Experimental		Comparator		Source
Outcome	SEBT	Results		Weight	1
Domain	Signalling question			Response	Comments
Bias arising from the randomization process	1.1 Was the allocation sequence random?			NI
	1.2 Was the allocation sequence concealed until participants were enrolled and assigned to interventions?			NI
	1.3 Did baseline differences between intervention groups suggest a problem with the randomization process?			N
	Risk of bias judgement			Some concerns
Bias due to deviations from intended interventions	2.1.Were participants aware of their assigned intervention during the trial?			PY
	2.2.Were carers and people delivering the interventions aware of participants' assigned intervention during the trial?			PY
	2.3. If Y/PY/NI to 2.1 or 2.2: Were there deviations from the intended intervention that arose because of the experimental context?			N
	2.4 If Y/PY to 2.3: Were these deviations likely to have affected the outcome?			NA
	2.5. If Y/PY/NI to 2.4: Were these deviations from intended intervention balanced between groups?			NA
	2.6 Was an appropriate analysis used to estimate the effect of assignment to intervention?			Y
	2.7 If N/PN/NI to 2.6: Was there potential for a substantial impact (on the result) of the failure to analyse participants in the group to which they were randomized?			NA
	Risk of bias judgement			Low
Bias due to missing outcome data	3.1 Were data for this outcome available for all, or nearly all, participants randomized?			Y
	3.2 If N/PN/NI to 3.1: Is there evidence that result was not biased by missing outcome data?			NA
	3.3 If N/PN to 3.2: Could missingness in the outcome depend on its true value?			NA
	3.4 If Y/PY/NI to 3.3: Is it likely that missingness in the outcome depended on its true value?			NA
	Risk of bias judgement			Low
Bias in measurement of the outcome	4.1 Was the method of measuring the outcome inappropriate?			N
	4.2 Could measurement or ascertainment of the outcome have differed between intervention groups?			N
	4.3 Were outcome assessors aware of the intervention received by study participants?			PY
	4.4 If Y/PY/NI to 4.3: Could assessment of the outcome have been influenced by knowledge of intervention received?			N
	4.5 If Y/PY/NI to 4.4: Is it likely that assessment of the outcome was influenced by knowledge of intervention received?			NA
	Risk of bias judgement			Low	The Star Excursion Balance Test (SEBT) is an objective, tool-based measure of dynamic balance rather than a subjective patient-reported outcome. It provides quantifiable data on reach distances in multiple directions, making it a reliable and reproducible assessment of balance control.
Bias in selection of the reported result	5.1 Were the data that produced this result analysed in accordance with a pre-specified analysis plan that was finalized before unblinded outcome data were available for analysis?			NI
	5.2 ... multiple eligible outcome measurements (e.g. scales, definitions, time points) within the outcome domain?			N
	5.3 ... multiple eligible analyses of the data?			N
	Risk of bias judgement			Some concerns
Overall bias	Risk of bias judgement			Some concerns
Unique ID	16	Study ID	Nguyen 2020	Assessor
Ref or Label		Aim	assignment to intervention (the 'intention-to-treat' effect)
Experimental		Comparator		Source
Outcome	Pain intensity (VAS)	Results		Weight	1
Domain	Signalling question			Response	Comments
Bias arising from the randomization process	1.1 Was the allocation sequence random?			Y
	1.2 Was the allocation sequence concealed until participants were enrolled and assigned to interventions?			Y
	1.3 Did baseline differences between intervention groups suggest a problem with the randomization process?			N
	Risk of bias judgement			Low
Bias due to deviations from intended interventions	2.1.Were participants aware of their assigned intervention during the trial?			N
	2.2.Were carers and people delivering the interventions aware of participants' assigned intervention during the trial?			Y
	2.3. If Y/PY/NI to 2.1 or 2.2: Were there deviations from the intended intervention that arose because of the experimental context?			N
	2.4 If Y/PY to 2.3: Were these deviations likely to have affected the outcome?			NA
	2.5. If Y/PY/NI to 2.4: Were these deviations from intended intervention balanced between groups?			NA
	2.6 Was an appropriate analysis used to estimate the effect of assignment to intervention?			Y
	2.7 If N/PN/NI to 2.6: Was there potential for a substantial impact (on the result) of the failure to analyse participants in the group to which they were randomized?			NA
	Risk of bias judgement			Low
Bias due to missing outcome data	3.1 Were data for this outcome available for all, or nearly all, participants randomized?			Y
	3.2 If N/PN/NI to 3.1: Is there evidence that result was not biased by missing outcome data?			NA
	3.3 If N/PN to 3.2: Could missingness in the outcome depend on its true value?			NA
	3.4 If Y/PY/NI to 3.3: Is it likely that missingness in the outcome depended on its true value?			NA
	Risk of bias judgement			Low
Bias in measurement of the outcome	4.1 Was the method of measuring the outcome inappropriate?			N
	4.2 Could measurement or ascertainment of the outcome have differed between intervention groups?			N
	4.3 Were outcome assessors aware of the intervention received by study participants?			PY
	4.4 If Y/PY/NI to 4.3: Could assessment of the outcome have been influenced by knowledge of intervention received?			PY
	4.5 If Y/PY/NI to 4.4: Is it likely that assessment of the outcome was influenced by knowledge of intervention received?			N
	Risk of bias judgement			Some concerns	The Visual Analogue Scale (VAS) for pain assessment is a subjective, patient-dependent measure rather than an objective tool-based outcome. Unlike tests that rely on quantifiable physical measurements, the VAS score is entirely based on the patient’s personal perception of pain, which introduces potential bias and variability.
Bias in selection of the reported result	5.1 Were the data that produced this result analysed in accordance with a pre-specified analysis plan that was finalized before unblinded outcome data were available for analysis?			NI
	5.2 ... multiple eligible outcome measurements (e.g. scales, definitions, time points) within the outcome domain?			N
	5.3 ... multiple eligible analyses of the data?			N
	Risk of bias judgement			Some concerns
Overall bias	Risk of bias judgement			Some concerns
Unique ID	17	Study ID	Nguyen 2020	Assessor
Ref or Label		Aim	assignment to intervention (the 'intention-to-treat' effect)
Experimental		Comparator		Source
Outcome	Stiffness perception	Results		Weight	1
Domain	Signalling question			Response	Comments
Bias arising from the randomization process	1.1 Was the allocation sequence random?			Y
	1.2 Was the allocation sequence concealed until participants were enrolled and assigned to interventions?			Y
	1.3 Did baseline differences between intervention groups suggest a problem with the randomization process?			N
	Risk of bias judgement			Low
Bias due to deviations from intended interventions	2.1.Were participants aware of their assigned intervention during the trial?			N
	2.2.Were carers and people delivering the interventions aware of participants' assigned intervention during the trial?			Y
	2.3. If Y/PY/NI to 2.1 or 2.2: Were there deviations from the intended intervention that arose because of the experimental context?			N
	2.4 If Y/PY to 2.3: Were these deviations likely to have affected the outcome?			NA
	2.5. If Y/PY/NI to 2.4: Were these deviations from intended intervention balanced between groups?			NA
	2.6 Was an appropriate analysis used to estimate the effect of assignment to intervention?			Y
	2.7 If N/PN/NI to 2.6: Was there potential for a substantial impact (on the result) of the failure to analyse participants in the group to which they were randomized?			NA
	Risk of bias judgement			Low
Bias due to missing outcome data	3.1 Were data for this outcome available for all, or nearly all, participants randomized?			Y
	3.2 If N/PN/NI to 3.1: Is there evidence that result was not biased by missing outcome data?			NA
	3.3 If N/PN to 3.2: Could missingness in the outcome depend on its true value?			NA
	3.4 If Y/PY/NI to 3.3: Is it likely that missingness in the outcome depended on its true value?			NA
	Risk of bias judgement			Low
Bias in measurement of the outcome	4.1 Was the method of measuring the outcome inappropriate?			N
	4.2 Could measurement or ascertainment of the outcome have differed between intervention groups?			N
	4.3 Were outcome assessors aware of the intervention received by study participants?			PY
	4.4 If Y/PY/NI to 4.3: Could assessment of the outcome have been influenced by knowledge of intervention received?			PY
	4.5 If Y/PY/NI to 4.4: Is it likely that assessment of the outcome was influenced by knowledge of intervention received?			PN
	Risk of bias judgement			Some concerns	The stiffness perception assessment using the Visual Analogue Scale (VAS) is a subjective, patient-dependent measure, meaning it relies entirely on the individual's personal perception rather than an objective, tool-based assessment. Unlike standardized biomechanical measurements, this outcome is prone to variability, bias, and individual interpretation differences.
Bias in selection of the reported result	5.1 Were the data that produced this result analysed in accordance with a pre-specified analysis plan that was finalized before unblinded outcome data were available for analysis?			NI
	5.2 ... multiple eligible outcome measurements (e.g. scales, definitions, time points) within the outcome domain?			N
	5.3 ... multiple eligible analyses of the data?			N
	Risk of bias judgement			Some concerns
Overall bias	Risk of bias judgement			Some concerns
Unique ID	18	Study ID	Nguyen 2021	Assessor
Ref or Label		Aim	assignment to intervention (the 'intention-to-treat' effect)
Experimental		Comparator		Source
Outcome	Y Balance test	Results		Weight	1
Domain	Signalling question			Response	Comments
Bias arising from the randomization process	1.1 Was the allocation sequence random?			Y
	1.2 Was the allocation sequence concealed until participants were enrolled and assigned to interventions?			NI
	1.3 Did baseline differences between intervention groups suggest a problem with the randomization process?			N
	Risk of bias judgement			Some concerns
Bias due to deviations from intended interventions	2.1.Were participants aware of their assigned intervention during the trial?			N
	2.2.Were carers and people delivering the interventions aware of participants' assigned intervention during the trial?			Y
	2.3. If Y/PY/NI to 2.1 or 2.2: Were there deviations from the intended intervention that arose because of the experimental context?			N
	2.4 If Y/PY to 2.3: Were these deviations likely to have affected the outcome?			NA
	2.5. If Y/PY/NI to 2.4: Were these deviations from intended intervention balanced between groups?			NA
	2.6 Was an appropriate analysis used to estimate the effect of assignment to intervention?			Y
	2.7 If N/PN/NI to 2.6: Was there potential for a substantial impact (on the result) of the failure to analyse participants in the group to which they were randomized?			NA
	Risk of bias judgement			Low
Bias due to missing outcome data	3.1 Were data for this outcome available for all, or nearly all, participants randomized?			Y
	3.2 If N/PN/NI to 3.1: Is there evidence that result was not biased by missing outcome data?			NA
	3.3 If N/PN to 3.2: Could missingness in the outcome depend on its true value?			NA
	3.4 If Y/PY/NI to 3.3: Is it likely that missingness in the outcome depended on its true value?			NA
	Risk of bias judgement			Low
Bias in measurement of the outcome	4.1 Was the method of measuring the outcome inappropriate?			N
	4.2 Could measurement or ascertainment of the outcome have differed between intervention groups?			N
	4.3 Were outcome assessors aware of the intervention received by study participants?			N
	4.4 If Y/PY/NI to 4.3: Could assessment of the outcome have been influenced by knowledge of intervention received?			NA
	4.5 If Y/PY/NI to 4.4: Is it likely that assessment of the outcome was influenced by knowledge of intervention received?			NA
	Risk of bias judgement			Low	YBT is an objective, tool-based measure with high reliability and minimal influence from subjective factors.
Bias in selection of the reported result	5.1 Were the data that produced this result analysed in accordance with a pre-specified analysis plan that was finalized before unblinded outcome data were available for analysis?			Y
	5.2 ... multiple eligible outcome measurements (e.g. scales, definitions, time points) within the outcome domain?			N
	5.3 ... multiple eligible analyses of the data?			N
	Risk of bias judgement			Low
Overall bias	Risk of bias judgement			Some concerns
Unique ID	19	Study ID	Nguyen 2021	Assessor
Ref or Label		Aim	assignment to intervention (the 'intention-to-treat' effect)
Experimental		Comparator		Source
Outcome	Pain intensity (VAS)	Results		Weight	1
Domain	Signalling question			Response	Comments
Bias arising from the randomization process	1.1 Was the allocation sequence random?			Y
	1.2 Was the allocation sequence concealed until participants were enrolled and assigned to interventions?			NI
	1.3 Did baseline differences between intervention groups suggest a problem with the randomization process?			N
	Risk of bias judgement			Some concerns
Bias due to deviations from intended interventions	2.1.Were participants aware of their assigned intervention during the trial?			N
	2.2.Were carers and people delivering the interventions aware of participants' assigned intervention during the trial?			Y
	2.3. If Y/PY/NI to 2.1 or 2.2: Were there deviations from the intended intervention that arose because of the experimental context?			N
	2.4 If Y/PY to 2.3: Were these deviations likely to have affected the outcome?			NA
	2.5. If Y/PY/NI to 2.4: Were these deviations from intended intervention balanced between groups?			NA
	2.6 Was an appropriate analysis used to estimate the effect of assignment to intervention?			Y
	2.7 If N/PN/NI to 2.6: Was there potential for a substantial impact (on the result) of the failure to analyse participants in the group to which they were randomized?			NA
	Risk of bias judgement			Low
Bias due to missing outcome data	3.1 Were data for this outcome available for all, or nearly all, participants randomized?			Y
	3.2 If N/PN/NI to 3.1: Is there evidence that result was not biased by missing outcome data?			NA
	3.3 If N/PN to 3.2: Could missingness in the outcome depend on its true value?			NA
	3.4 If Y/PY/NI to 3.3: Is it likely that missingness in the outcome depended on its true value?			NA
	Risk of bias judgement			Low
Bias in measurement of the outcome	4.1 Was the method of measuring the outcome inappropriate?			N
	4.2 Could measurement or ascertainment of the outcome have differed between intervention groups?			N
	4.3 Were outcome assessors aware of the intervention received by study participants?			PY
	4.4 If Y/PY/NI to 4.3: Could assessment of the outcome have been influenced by knowledge of intervention received?			PY
	4.5 If Y/PY/NI to 4.4: Is it likely that assessment of the outcome was influenced by knowledge of intervention received?			PN
	Risk of bias judgement			Some concerns	The Visual Analogue Scale (VAS) for pain assessment is a subjective, patient-dependent measure rather than an objective tool-based outcome.
Bias in selection of the reported result	5.1 Were the data that produced this result analysed in accordance with a pre-specified analysis plan that was finalized before unblinded outcome data were available for analysis?			Y
	5.2 ... multiple eligible outcome measurements (e.g. scales, definitions, time points) within the outcome domain?			N
	5.3 ... multiple eligible analyses of the data?			N
	Risk of bias judgement			Low
Overall bias	Risk of bias judgement			Some concerns
Unique ID	20	Study ID	Nguyen 2021	Assessor
Ref or Label		Aim	assignment to intervention (the 'intention-to-treat' effect)
Experimental		Comparator		Source
Outcome	Stiffness Perception	Results		Weight	1
Domain	Signalling question			Response	Comments
Bias arising from the randomization process	1.1 Was the allocation sequence random?			Y
	1.2 Was the allocation sequence concealed until participants were enrolled and assigned to interventions?			NI
	1.3 Did baseline differences between intervention groups suggest a problem with the randomization process?			N
	Risk of bias judgement			Some concerns
Bias due to deviations from intended interventions	2.1.Were participants aware of their assigned intervention during the trial?			N
	2.2.Were carers and people delivering the interventions aware of participants' assigned intervention during the trial?			Y
	2.3. If Y/PY/NI to 2.1 or 2.2: Were there deviations from the intended intervention that arose because of the experimental context?			N
	2.4 If Y/PY to 2.3: Were these deviations likely to have affected the outcome?			NA
	2.5. If Y/PY/NI to 2.4: Were these deviations from intended intervention balanced between groups?			NA
	2.6 Was an appropriate analysis used to estimate the effect of assignment to intervention?			Y
	2.7 If N/PN/NI to 2.6: Was there potential for a substantial impact (on the result) of the failure to analyse participants in the group to which they were randomized?			NA
	Risk of bias judgement			Low
Bias due to missing outcome data	3.1 Were data for this outcome available for all, or nearly all, participants randomized?			Y
	3.2 If N/PN/NI to 3.1: Is there evidence that result was not biased by missing outcome data?			NA
	3.3 If N/PN to 3.2: Could missingness in the outcome depend on its true value?			NA
	3.4 If Y/PY/NI to 3.3: Is it likely that missingness in the outcome depended on its true value?			NA
	Risk of bias judgement			Low
Bias in measurement of the outcome	4.1 Was the method of measuring the outcome inappropriate?			N
	4.2 Could measurement or ascertainment of the outcome have differed between intervention groups?			N
	4.3 Were outcome assessors aware of the intervention received by study participants?			PY
	4.4 If Y/PY/NI to 4.3: Could assessment of the outcome have been influenced by knowledge of intervention received?			PY
	4.5 If Y/PY/NI to 4.4: Is it likely that assessment of the outcome was influenced by knowledge of intervention received?			PN
	Risk of bias judgement			Some concerns	Since stiffness perception is entirely patient-reported, it is a subjective measure influenced by psychological, emotional, and individual factors.
Bias in selection of the reported result	5.1 Were the data that produced this result analysed in accordance with a pre-specified analysis plan that was finalized before unblinded outcome data were available for analysis?			Y
	5.2 ... multiple eligible outcome measurements (e.g. scales, definitions, time points) within the outcome domain?			N
	5.3 ... multiple eligible analyses of the data?			N
	Risk of bias judgement			Low
Overall bias	Risk of bias judgement			Some concerns
Unique ID	21	Study ID	Collins 2004	Assessor
Ref or Label		Aim	assignment to intervention (the 'intention-to-treat' effect)
Experimental		Comparator		Source
Outcome	Pain presuure threshold	Results		Weight	1
Domain	Signalling question			Response	Comments
Bias arising from the randomization process	1.1 Was the allocation sequence random?			NI
	1.2 Was the allocation sequence concealed until participants were enrolled and assigned to interventions?			NI
	1.3 Did baseline differences between intervention groups suggest a problem with the randomization process?			N
	Risk of bias judgement			Some concerns
Bias due to deviations from intended interventions	2.1.Were participants aware of their assigned intervention during the trial?			N
	2.2.Were carers and people delivering the interventions aware of participants' assigned intervention during the trial?			N
	2.3. If Y/PY/NI to 2.1 or 2.2: Were there deviations from the intended intervention that arose because of the experimental context?			NA
	2.4 If Y/PY to 2.3: Were these deviations likely to have affected the outcome?			NA
	2.5. If Y/PY/NI to 2.4: Were these deviations from intended intervention balanced between groups?			NA
	2.6 Was an appropriate analysis used to estimate the effect of assignment to intervention?			Y
	2.7 If N/PN/NI to 2.6: Was there potential for a substantial impact (on the result) of the failure to analyse participants in the group to which they were randomized?			NA
	Risk of bias judgement			Low
Bias due to missing outcome data	3.1 Were data for this outcome available for all, or nearly all, participants randomized?			Y
	3.2 If N/PN/NI to 3.1: Is there evidence that result was not biased by missing outcome data?			NA
	3.3 If N/PN to 3.2: Could missingness in the outcome depend on its true value?			NA
	3.4 If Y/PY/NI to 3.3: Is it likely that missingness in the outcome depended on its true value?			NA
	Risk of bias judgement			Low
Bias in measurement of the outcome	4.1 Was the method of measuring the outcome inappropriate?			N
	4.2 Could measurement or ascertainment of the outcome have differed between intervention groups?			N
	4.3 Were outcome assessors aware of the intervention received by study participants?			PY
	4.4 If Y/PY/NI to 4.3: Could assessment of the outcome have been influenced by knowledge of intervention received?			PY
	4.5 If Y/PY/NI to 4.4: Is it likely that assessment of the outcome was influenced by knowledge of intervention received?			PN
	Risk of bias judgement			Some concerns	Although pressure pain threshold (PPT) measurement using a digital pressure algometer appears objective because it quantifies pressure, it is still a subjective, patient-dependent measure. The outcome relies on the patient’s perception of pain and their voluntary response, making it prone to variability and bias.
Bias in selection of the reported result	5.1 Were the data that produced this result analysed in accordance with a pre-specified analysis plan that was finalized before unblinded outcome data were available for analysis?			NI
	5.2 ... multiple eligible outcome measurements (e.g. scales, definitions, time points) within the outcome domain?			NI
	5.3 ... multiple eligible analyses of the data?			N
	Risk of bias judgement			Some concerns
Overall bias	Risk of bias judgement			Some concerns
Unique ID	22	Study ID	Cruz-Diaz 2014	Assessor
Ref or Label		Aim	assignment to intervention (the 'intention-to-treat' effect)
Experimental		Comparator		Source
Outcome	SEBT	Results		Weight	1
Domain	Signalling question			Response	Comments
Bias arising from the randomization process	1.1 Was the allocation sequence random?			Y
	1.2 Was the allocation sequence concealed until participants were enrolled and assigned to interventions?			Y
	1.3 Did baseline differences between intervention groups suggest a problem with the randomization process?			N
	Risk of bias judgement			Low
Bias due to deviations from intended interventions	2.1.Were participants aware of their assigned intervention during the trial?			N
	2.2.Were carers and people delivering the interventions aware of participants' assigned intervention during the trial?			N
	2.3. If Y/PY/NI to 2.1 or 2.2: Were there deviations from the intended intervention that arose because of the experimental context?			NA
	2.4 If Y/PY to 2.3: Were these deviations likely to have affected the outcome?			NA
	2.5. If Y/PY/NI to 2.4: Were these deviations from intended intervention balanced between groups?			NA
	2.6 Was an appropriate analysis used to estimate the effect of assignment to intervention?			Y
	2.7 If N/PN/NI to 2.6: Was there potential for a substantial impact (on the result) of the failure to analyse participants in the group to which they were randomized?			NA
	Risk of bias judgement			Low
Bias due to missing outcome data	3.1 Were data for this outcome available for all, or nearly all, participants randomized?			Y
	3.2 If N/PN/NI to 3.1: Is there evidence that result was not biased by missing outcome data?			NA
	3.3 If N/PN to 3.2: Could missingness in the outcome depend on its true value?			NA
	3.4 If Y/PY/NI to 3.3: Is it likely that missingness in the outcome depended on its true value?			NA
	Risk of bias judgement			Low
Bias in measurement of the outcome	4.1 Was the method of measuring the outcome inappropriate?			N
	4.2 Could measurement or ascertainment of the outcome have differed between intervention groups?			N
	4.3 Were outcome assessors aware of the intervention received by study participants?			N
	4.4 If Y/PY/NI to 4.3: Could assessment of the outcome have been influenced by knowledge of intervention received?			NA
	4.5 If Y/PY/NI to 4.4: Is it likely that assessment of the outcome was influenced by knowledge of intervention received?			NA
	Risk of bias judgement			Low	The Star Excursion Balance Test (SEBT) is an objective, tool-based measure of dynamic balance rather than a subjective patient-reported outcome. It provides quantifiable data on reach distances in multiple directions, making it a reliable and reproducible assessment of balance control.
Bias in selection of the reported result	5.1 Were the data that produced this result analysed in accordance with a pre-specified analysis plan that was finalized before unblinded outcome data were available for analysis?			NI
	5.2 ... multiple eligible outcome measurements (e.g. scales, definitions, time points) within the outcome domain?			N
	5.3 ... multiple eligible analyses of the data?			N
	Risk of bias judgement			Some concerns
Overall bias	Risk of bias judgement			Some concerns

## Sheet: Print_format (PP)
Unique ID		Study ID		Assessor
Ref or Label		Aim	adhering to intervention (the 'per-protocol' effect)	The effect of adhering to intervention…
Experimental		Comparator		Source
Outcome		Results		Weight
Domain	Signalling question			Response	Comments
Bias arising from the randomization process	1.1 Was the allocation sequence random?
	1.2 Was the allocation sequence concealed until participants were enrolled and assigned to interventions?
	1.3 Did baseline differences between intervention groups suggest a problem with the randomization process?
	Risk of bias judgement
Bias due to deviations from intended interventions	2.1 Were participants aware of their assigned intervention during the trial?
	2.2 Were carers and people delivering the interventions aware of participants' assigned intervention during the trial?
	2.3. [If applicable:] If Y/PY/NI to 2.1 or 2.2: Were important non-protocol interventions balanced across intervention groups?
	2.4. [If applicable:] Were there failures in implementing the intervention that could have affected the outcome?
	2.5. [If applicable:] Was there non-adherence to the assigned intervention regimen that could have affected participants’ outcomes?
	2.6. If N/PN/NI to 2.3, or Y/PY/NI to 2.4 or 2.5: Was an appropriate analysis used to estimate the effect of adhering to the intervention?
	Risk of bias judgement
Bias due to missing outcome data	3.1 Were data for this outcome available for all, or nearly all, participants randomized?
	3.2 If N/PN/NI to 3.1: Is there evidence that result was not biased by missing outcome data?
	3.3 If N/PN to 3.2: Could missingness in the outcome depend on its true value?
	3.4 If Y/PY/NI to 3.3: Is it likely that missingness in the outcome depended on its true value?
	Risk of bias judgement
Bias in measurement of the outcome	4.1 Was the method of measuring the outcome inappropriate?
	4.2 Could measurement or ascertainment of the outcome have differed between intervention groups?
	4.3 Were outcome assessors aware of the intervention received by study participants?
	4.4 If Y/PY/NI to 4.3: Could assessment of the outcome have been influenced by knowledge of intervention received?
	4.5 If Y/PY/NI to 4.4: Is it likely that assessment of the outcome was influenced by knowledge of intervention received?
	Risk of bias judgement
Bias in selection of the reported result	5.1 Were the data that produced this result analysed in accordance with a pre-specified analysis plan that was finalized before unblinded outcome data were available for analysis?
	5.2 ... multiple eligible outcome measurements (e.g. scales, definitions, time points) within the outcome domain?
	5.3 ... multiple eligible analyses of the data?
	Risk of bias judgement
Overall bias	Risk of bias judgement

## Sheet: Print_format (ITT)
Unique ID		Study ID		Assessor
Ref or Label		Aim	assignment to intervention (the 'intention-to-treat' effect)
Experimental		Comparator		Source
Outcome		Results		Weight
Domain	Signalling question			Response	Comments
Bias arising from the randomization process	1.1 Was the allocation sequence random?
	1.2 Was the allocation sequence concealed until participants were enrolled and assigned to interventions?
	1.3 Did baseline differences between intervention groups suggest a problem with the randomization process?
	Risk of bias judgement
Bias due to deviations from intended interventions	2.1.Were participants aware of their assigned intervention during the trial?
	2.2.Were carers and people delivering the interventions aware of participants' assigned intervention during the trial?
	2.3. If Y/PY/NI to 2.1 or 2.2: Were there deviations from the intended intervention that arose because of the experimental context?
	2.4 If Y/PY to 2.3: Were these deviations likely to have affected the outcome?
	2.5. If Y/PY/NI to 2.4: Were these deviations from intended intervention balanced between groups?
	2.6 Was an appropriate analysis used to estimate the effect of assignment to intervention?
	2.7 If N/PN/NI to 2.6: Was there potential for a substantial impact (on the result) of the failure to analyse participants in the group to which they were randomized?
	Risk of bias judgement
Bias due to missing outcome data	3.1 Were data for this outcome available for all, or nearly all, participants randomized?
	3.2 If N/PN/NI to 3.1: Is there evidence that result was not biased by missing outcome data?
	3.3 If N/PN to 3.2: Could missingness in the outcome depend on its true value?
	3.4 If Y/PY/NI to 3.3: Is it likely that missingness in the outcome depended on its true value?
	Risk of bias judgement
Bias in measurement of the outcome	4.1 Was the method of measuring the outcome inappropriate?
	4.2 Could measurement or ascertainment of the outcome have differed between intervention groups?
	4.3 Were outcome assessors aware of the intervention received by study participants?
	4.4 If Y/PY/NI to 4.3: Could assessment of the outcome have been influenced by knowledge of intervention received?
	4.5 If Y/PY/NI to 4.4: Is it likely that assessment of the outcome was influenced by knowledge of intervention received?
	Risk of bias judgement
Bias in selection of the reported result	5.1 Were the data that produced this result analysed in accordance with a pre-specified analysis plan that was finalized before unblinded outcome data were available for analysis?
	5.2 ... multiple eligible outcome measurements (e.g. scales, definitions, time points) within the outcome domain?
	5.3 ... multiple eligible analyses of the data?
	Risk of bias judgement
Overall bias	Risk of bias judgement

## Sheet: Function Tab
	Journal article(s)	NA	Yes		1.1 Was the allocation sequence random?		2.1 Were participants aware of their assigned intervention during the trial?	2.1 Were participants aware of their assigned intervention during the trial?		3.1 Were data for this outcome available for all, or nearly all, participants randomized?	Individually Randomized, Parallel Group Trials	4.1 Was the method of measuring the outcome inappropriate?	assignment to intervention (the 'intention-to-treat' effect)	5.1 Were the data that produced this result analysed in accordance with a pre-specified analysis plan that was finalized before unblinded outcome data were available for analysis?				occurance of non-protocol interventions
NA	Trial protocol	Favours experimental	No (Please include reasons in the note)	Y	1.2 Was the allocation sequence concealed until participants were enrolled and assigned to interventions?	Low	2.2 Were carers and people delivering the interventions aware of participants' assigned intervention during the trial?	2.2 Were carers and people delivering the interventions aware of participants' assigned intervention during the trial?		3.2 If N/PN/NI to 3.1: Is there evidence that the result was not biased by missing outcome data?		4.2 Could measurement or ascertainment of the outcome have differed between intervention groups?	adhering to intervention (the 'per-protocol' effect)	5.2 ... multiple eligible outcome measurements (e.g. scales, definitions, time points) within the outcome domain?				failures in implementing the intervention that could have affected the outcome
Y	Statistical analysis plan (SAP)	Favours comparator		PY	1.3 Did baseline differences between intervention groups suggest a problem with the randomization process?	High	2.3 [If applicable:] If Y/PY/NI to 2.1 or 2.2: Were important nonprotocol interventions balanced across intervention groups?	2.3 If Y/PY/NI to 2.1 or 2.2: Were there deviations from the intended intervention that arose because of the trial context?		3.3 If N/PN to 3.2: Could missingness in the outcome depend on its true value?		4.3 If N/PN/NI to 4.1 and 4.2: Were outcome assessors aware of the intervention received by study participants?		5.3 ... multiple eligible analyses of the data?				non-adherence to their assigned intervention by trial participants
PY	Non-commercial trial registry record (e.g. ClinicalTrials.gov record)	Towards null		PN		Some concerns	2.4 [If applicable:] Were there failures in implementing the intervention that could have affected the outcome?	2.4 If Y/PY to 2.3: Were these deviations likely to have affected the outcome?		3.4 If Y/PY/NI to 3.3: Is it likely that missingness in the outcome depended on its true value?		4.4 If Y/PY/NI to 4.3: Could assessment of the outcome have been influenced by knowledge of intervention received?
PN	Company-owned trial registry record (e.g. GSK Clinical Study Register record)	Away from null		N			2.5 [If applicable:] Was there non-adherence to the assigned intervention regimen that could have affected participants’ outcomes?	2.5. If Y/PY/NI to 2.4: Were these deviations from intended intervention balanced between groups?				4.5 If Y/PY/NI to 4.4: Is it likely that assessment of the outcome was influenced by knowledge of intervention received?
N	“Grey literature” (e.g. unpublished thesis)	Unpredictable		NI			2.6 If N/PN/NI to 2.3, or Y/PY/NI to 2.4 or 2.5: Was an appropriate analysis used to estimate the effect of adhering to the intervention?	2.6 Was an appropriate analysis used to estimate the effect of assignment to intervention?
NI	Conference abstract(s) about the trial							2.7 If N/PN/NI to 2.6: Was there potential for a substantial impact (on the result) of the failure to analyse participants in the group to which they were randomized?
	Regulatory document (e.g. Clinical Study Report, Drug Approval Package)
	Research ethics application
	Grant database summary (e.g. NIH RePORTER, Research Councils UK Gateway to Research)
	Personal communication with trialist
	Personal communication with the sponsor
